# Supplementary material for: Associative responses to visual shape stimuli in the mouse auditory cortex
Source: PLoS One. 2019 Oct 3;14(10):e0223242. doi: 10.1371/journal.pone.0223242 (PMC6776301; doi:10.1371/journal.pone.0223242)
Supplement: S1 Data — ΔF/F0 values are shown in percentages. (XLSX) [file pone.0223242.s001.xlsx]

## Sheet: Sheet1
	R"meow"																	R¥																	R¬
	Time ater stimulus onset	Mouse 1	Mouse 2	Mouse 3	Mouse 4	Mouse 5	Mouse 6	Mouse 7	Mouse 8	Mouse 9	Mouse 10	Mouse 11	Mouse 12	Mouse 13	Mean	SEM		Time ater stimulus onset	Mouse 1	Mouse 2	Mouse 3	Mouse 4	Mouse 5	Mouse 6	Mouse 7	Mouse 8	Mouse 9	Mouse 10	Mouse 11	Mouse 12	Mouse 13	Mean	SEM		Time ater stimulus onset	Mouse 1	Mouse 2	Mouse 3	Mouse 4	Mouse 5	Mouse 6	Mouse 7	Mouse 8	Mouse 9	Mouse 10	Mouse 11	Mouse 12	Mouse 13	Mean
	-4.889	1.09	1.05	0.8	1.28	1.45	0.99	1.06	0.85	0.99	0.82	1.54	1.1	1.28	1.1	0.0640613		-4.889	0.642109	0.913879	0.954335	0.940751	0.937483	0.920032	0.888668	1.02026	0.8459	0.911036	0.822349	0.850819	1.18642	0.910311	0.0339553		-4.889	0.88055	0.818765	1.02395	0.850887	0.653007	0.884825	0.34245	0.979782	0.699176	0.732166	0.716147	1.02293	1.01505	0.816899
	-4.778	0.98	0.9	0.66	1.15	1.31	0.89	1	0.69	0.79	0.68	1.37	0.98	1.2	0.969231	0.0652555		-4.778	0.491676	0.790676	0.901382	0.888013	0.903059	0.818119	0.759932	0.940757	0.687006	0.820374	0.746102	0.725744	1.04082	0.808743	0.0379054		-4.778	0.799816	0.663659	0.903659	0.73411	0.63164	0.79118	0.250662	0.851865	0.571112	0.541681	0.594427	0.894707	0.908388	0.702839
	-4.667	0.9	0.82	0.57	1.01	1.2	0.83	0.9	0.62	0.59	0.5	1.22	0.8	1	0.843077	0.0639048		-4.667	0.432851	0.767915	0.740679	0.862263	0.756484	0.73014	0.661268	0.849083	0.639447	0.692639	0.636401	0.625634	0.889486	0.714176	0.0338149		-4.667	0.75693	0.607186	0.791089	0.684882	0.557813	0.723319	0.252799	0.726768	0.438173	0.43434	0.480969	0.752792	0.853515	0.620044
	-4.556	0.8	0.75	0.47	0.89	1.08	0.68	0.71	0.58	0.5	0.34	1.01	0.61	0.87	0.714615	0.0599531		-4.556	0.399635	0.757334	0.662174	0.78053	0.620955	0.651404	0.614587	0.771495	0.493634	0.544032	0.527117	0.535203	0.728119	0.622017	0.0328293		-4.556	0.755446	0.604735	0.668615	0.604371	0.465695	0.565546	0.166936	0.677604	0.317556	0.341005	0.385708	0.623869	0.755594	0.533283
	-4.445	0.77	0.65	0.41	0.76	0.98	0.51	0.65	0.51	0.34	0.3	0.87	0.49	0.71	0.611538	0.0571306		-4.445	0.308294	0.715321	0.59852	0.560045	0.457858	0.487695	0.50303	0.633201	0.40159	0.44903	0.434214	0.43151	0.656605	0.510532	0.0320746		-4.445	0.698087	0.525718	0.596278	0.55241	0.404598	0.445279	0.138577	0.567083	0.204211	0.262855	0.246745	0.574414	0.643857	0.450778
	-4.334	0.66	0.55	0.32	0.67	0.81	0.43	0.57	0.37	0.09	0.18	0.71	0.34	0.54	0.48	0.0593123		-4.334	0.245646	0.552922	0.509123	0.454805	0.389335	0.349646	0.37162	0.488022	0.2894	0.463257	0.413671	0.353659	0.554996	0.418162	0.0267501		-4.334	0.61286	0.477132	0.534297	0.467063	0.434507	0.25379	0.0659277	0.447062	0.0747904	0.167763	0.145201	0.519719	0.524412	0.363425
	-4.223	0.57	0.53	0.29	0.54	0.67	0.32	0.55	0.37	0.11	0.01	0.57	0.2	0.33	0.389231	0.05597		-4.223	0.268382	0.488735	0.412453	0.408562	0.336308	0.29099	0.269516	0.441028	0.257424	0.420003	0.364261	0.307275	0.505866	0.366985	0.0237124		-4.223	0.53904	0.448667	0.494356	0.353842	0.343463	0.190791	0.0770344	0.357309	-0.0848619	0.124287	0.0527415	0.485739	0.383753	0.289705
	-4.112	0.51	0.47	0.24	0.48	0.51	0.21	0.4	0.29	0.13	-0.08	0.43	0.01	0.17	0.29	0.0543729		-4.112	0.225938	0.443172	0.273849	0.409429	0.308498	0.25376	0.264356	0.410953	0.171678	0.343408	0.260572	0.273098	0.473874	0.316353	0.0255477		-4.112	0.535778	0.468588	0.385936	0.308293	0.315424	0.0651585	-0.00684898	0.309194	-0.142188	0.111031	-0.0368135	0.399768	0.296277	0.231508
	-4.001	0.53	0.4	0.23	0.46	0.41	0.11	0.33	0.25	0.21	-0.11	0.38	-0.12	0.08	0.243077	0.0571927		-4.001	0.203494	0.418962	0.24523	0.277786	0.234329	0.17457	0.253458	0.364319	0.136584	0.2799	0.141924	0.237228	0.404428	0.259401	0.0251689		-4.001	0.474754	0.377272	0.286989	0.236305	0.301599	0.00397515	-0.06142	0.307331	-0.234416	0.10709	-0.036419	0.368061	0.224737	0.18122
	-3.89	0.54	0.34	0.2	0.36	0.35	0.04	0.29	0.14	0.22	-0.04	0.31	-0.21	0.02	0.196923	0.0561064		-3.89	0.118212	0.350549	0.23047	0.183492	0.244364	0.243539	0.285322	0.341156	0.0800584	0.202061	0.0912462	0.169726	0.337174	0.221336	0.0255273		-3.89	0.419664	0.287437	0.214582	0.201392	0.315309	-0.0574381	-0.134733	0.249072	-0.292607	0.0769189	0.048293	0.263066	0.202295	0.137942
	-3.779	0.48	0.33	0.14	0.33	0.29	0.04	0.23	0.03	0.19	-0.08	0.24	-0.26	0.04	0.153846	0.0548253		-3.779	0.0293313	0.287991	0.193515	0.182642	0.340339	0.345805	0.226074	0.285044	0.0518463	0.10609	0.117955	0.166038	0.23898	0.197819	0.0284415		-3.779	0.424082	0.240245	0.185194	0.1659	0.26196	-0.079263	-0.238783	0.242584	-0.286165	0.107301	0.106727	0.258728	0.115494	0.115693
	-3.668	0.45	0.37	0.11	0.26	0.26	0.06	0.24	-0.04	0.3	-0.11	0.14	-0.22	0.07	0.145385	0.0536921		-3.668	0.0237579	0.24249	0.145226	0.134726	0.326023	0.350486	0.298809	0.276084	0.0648807	0.0431633	0.160199	0.152869	0.155987	0.182669	0.0298394		-3.668	0.441813	0.229071	0.165011	0.190372	0.217968	-0.0142713	-0.239157	0.166439	-0.216453	0.194332	0.142491	0.202699	0.0718878	0.1194
	-3.557	0.4	0.32	0.07	0.23	0.22	0.05	0.12	-0.09	0.36	-0.15	0.22	-0.21	0.03	0.120769	0.0536783		-3.557	0.145628	0.224976	0.0787365	0.0792193	0.293637	0.346883	0.281033	0.276356	0.0324413	0.0340772	0.176748	0.14373	0.127773	0.172403	0.0288943		-3.557	0.525901	0.215499	0.133484	0.188603	0.201632	0.0138946	-0.133525	0.103057	-0.08652	0.279186	0.104661	0.176865	0.0192196	0.133997
	-3.446	0.38	0.33	0.02	0.19	0.22	0.08	0.14	-0.11	0.26	-0.13	0.32	-0.22	0	0.113846	0.0532957		-3.446	0.137252	0.176871	0.0486242	0.00972729	0.222628	0.166695	0.192689	0.277784	0.101255	0.0170766	0.220922	0.14878	0.123954	0.141866	0.0225657		-3.446	0.474046	0.141569	0.174074	0.262795	0.26653	-0.0211095	-0.0711643	0.121738	0.0237138	0.273105	0.10633	0.140575	0.000214584	0.14557
	-3.335	0.44	0.33	0.04	0.14	0.29	0.1	0.15	-0.13	0.17	-0.31	0.22	-0.21	-0.06	0.09	0.0606059		-3.335	0.185628	0.0998225	0.0622605	-0.024004	0.189011	0.0353587	0.204016	0.225319	0.223719	-0.0144318	0.252449	0.148093	0.103457	0.130054	0.0259417		-3.335	0.456466	0.170906	0.186522	0.285159	0.324251	-0.00811693	-0.115281	0.101825	0.0340114	0.230479	0.137986	0.166576	-0.0645303	0.146635
	-3.224	0.42	0.34	0.04	0.13	0.31	0.08	0.16	-0.11	0.09	-0.36	0.13	-0.17	-0.27	0.0607692	0.0649996		-3.224	0.197056	0.0806202	-0.000363549	0.0290687	0.163619	-0.0362006	0.193761	0.200108	0.352465	-0.0120547	0.288249	0.115849	0.104501	0.128975	0.0327578		-3.224	0.40355	0.235268	0.245567	0.242566	0.223308	-0.0353518	-0.148156	0.152567	0.0122379	0.228438	0.223149	0.166646	-0.122861	0.140533
	-3.113	0.44	0.33	0.02	0.21	0.31	0.04	0.13	-0.13	0.12	-0.43	0.13	-0.11	-0.22	0.0646154	0.0670306		-3.113	0.175791	0.109535	-0.106771	-0.0264042	0.0731528	-0.119864	0.211403	0.165222	0.493326	-0.0650567	0.289742	0.124262	0.144942	0.113022	0.047275		-3.113	0.460634	0.251347	0.199033	0.260262	0.199319	-0.048639	-0.209717	0.134165	-0.0340292	0.225795	0.247788	0.262224	-0.15852	0.137666
	-3.002	0.47	0.34	-0.04	0.24	0.31	0.05	0.08	-0.15	0.17	-0.47	0.08	-0.1	-0.25	0.0561538	0.072098		-3.002	0.0898294	0.110959	-0.107085	0.0358672	-0.0314821	-0.0900499	0.182114	0.171717	0.53457	-0.0707384	0.296616	0.0966813	0.188735	0.108287	0.0491052		-3.002	0.526382	0.161172	0.200698	0.234103	0.248202	0.0050831	-0.190587	0.0843502	-0.00885494	0.219764	0.249419	0.275723	-0.17505	0.1408
	-2.891	0.4	0.29	-0.03	0.29	0.28	0.01	0.13	-0.17	0.13	-0.21	0.06	-0.12	-0.31	0.0576923	0.0612493		-2.891	-0.0323612	0.0802487	0.032291	-0.0181933	-0.0357387	-0.124632	0.141399	0.199606	0.468807	-0.100738	0.312571	0.115407	0.169693	0.0929506	0.0468859		-2.891	0.443603	0.061779	0.209223	0.229338	0.305449	-0.00444693	-0.213372	0.0705785	0.00633682	0.212801	0.233573	0.274322	-0.196102	0.125622
	-2.78	0.42	0.25	-0.04	0.25	0.19	-0.05	0.15	-0.19	-0.02	-0.27	-0.04	-0.18	-0.32	0.0115385	0.0624381		-2.78	-0.0968616	0.0295835	0.0427681	-0.0161968	0.0151168	-0.182191	0.099805	0.166475	0.411898	-0.0449077	0.341082	0.131692	0.137453	0.0796705	0.0456561		-2.78	0.364849	0.0467923	0.238273	0.207111	0.22748	0.0332742	-0.175374	0.0631778	0.00667026	0.218549	0.22829	0.262075	-0.163111	0.119851
	-2.669	0.37	0.24	-0.02	0.24	0.14	-0.06	0.12	-0.16	0.07	-0.2	-0.17	-0.2	-0.39	-0.00153846	0.0610574		-2.669	-0.0283074	0.0393207	0.0446129	-0.0203916	-0.0631306	-0.261447	0.0985748	0.116738	0.47209	-0.0068771	0.310008	0.0972678	0.102269	0.0692867	0.0491577		-2.669	0.364013	0.0390534	0.184124	0.183393	0.133305	0.011269	-0.181396	0.0978665	0.0257271	0.204812	0.215815	0.19946	-0.142347	0.1027
	-2.558	0.32	0.23	-0.1	0.24	0.06	-0.04	0.05	-0.09	-0.01	-0.11	-0.16	-0.18	-0.3	-0.00692308	0.0505278		-2.558	0.055796	0.0253052	0.0434045	-0.00830502	-0.0746616	-0.288786	0.0887893	0.12141	0.522101	-0.0211861	0.271786	0.0587292	0.0925291	0.068224	0.0516218		-2.558	0.41887	0.015902	0.102185	0.124614	0.109004	0.0114392	-0.19608	0.122839	0.0161321	0.174948	0.207264	0.170482	-0.139679	0.0875323
	-2.447	0.3	0.18	-0.06	0.25	0.03	0.01	0.03	-0.12	-0.06	-0.06	-0.19	-0.2	-0.21	-0.00769231	0.0460929		-2.447	0.123426	0.0317126	0.0585277	-0.0143534	-0.0642026	-0.255817	0.125269	0.128408	0.431318	-0.0471683	0.202695	0.0319403	0.0719048	0.0633586	0.0442144		-2.447	0.386852	-0.0438831	0.0932229	0.148088	0.184737	-0.000182599	-0.223679	0.147689	-0.00617785	0.16467	0.166469	0.138622	-0.100376	0.0812347
	-2.336	0.27	0.16	-0.06	0.21	0.05	0	0.06	-0.17	-0.07	-0.06	-0.15	-0.18	-0.27	-0.0161538	0.0448722		-2.336	0.175869	0.00736602	0.0721115	-0.0157979	-0.0333444	-0.207925	0.141938	0.204055	0.28139	-0.0729484	0.130588	0.074233	0.011539	0.0591595	0.0361854		-2.336	0.327417	-0.0226525	0.145131	0.126967	0.197952	-0.0576753	-0.257582	0.117828	-0.052047	0.109459	0.191289	0.0310323	-0.0704931	0.0605096
	-2.225	0.27	0.17	-0.04	0.15	0.01	-0.06	0.07	-0.19	-0.02	-0.15	-0.09	-0.18	-0.3	-0.0276923	0.0448667		-2.225	0.168452	0.0415657	-0.0269584	0.0355433	-0.00608186	-0.150234	0.123172	0.223532	0.177476	-0.119732	0.100149	0.0918192	-0.00526349	0.0502646	0.0311444		-2.225	0.298443	0.00867745	0.0973516	0.107447	0.229716	-0.0697453	-0.229211	0.103134	-0.0575992	0.0924928	0.171207	0.00606161	-0.0444297	0.0548881
	-2.114	0.27	0.22	-0.07	0.11	0.02	-0.02	0.09	-0.23	-0.03	-0.12	-0.18	-0.14	-0.24	-0.0246154	0.045087		-2.114	0.119969	0.0842895	-0.0291328	0.0552131	-0.0477684	-0.148755	0.0874318	0.239782	0.22048	-0.10253	0.0814402	0.0861975	-0.0168047	0.0484471	0.0318148		-2.114	0.328541	0.0299132	0.0151236	0.0819733	0.207867	-0.0266492	-0.168376	0.111682	-0.0803167	0.0288867	0.251995	-0.0727584	-0.0259126	0.0524591
	-2.003	0.27	0.18	-0.1	0.06	0.06	0	0.09	-0.17	0.08	-0.14	-0.14	-0.11	-0.2	-0.00923077	0.0405169		-2.003	0.0630055	0.112478	-0.0522725	0.10862	-0.0880358	-0.118702	0.0783855	0.215525	0.241396	-0.0533706	0.0616788	0.0910603	-0.036275	0.0479609	0.031031		-2.003	0.344014	0.0218793	-0.00253902	0.0519557	0.307483	0.0039299	-0.188321	0.0572189	-0.112347	0.00214688	0.254001	-0.062254	-0.0127479	0.0511091
	-1.892	0.15	0.14	-0.09	0.05	-0.01	0.06	0.06	-0.19	0.01	-0.12	-0.06	-0.08	-0.29	-0.0284615	0.0352799		-1.892	-0.00513237	0.109279	0.0386395	0.0789311	-0.0343044	-0.129883	0.0541445	0.170135	0.217137	-0.0696765	0.0483706	0.104763	-0.0646366	0.0398282	0.0275599		-1.892	0.249469	0.0259666	0.035888	0.080582	0.29723	0.0839628	-0.172744	0.0587564	-0.139608	-0.0111298	0.251912	-0.0837843	-0.0255532	0.0500729
	-1.781	0.11	0.1	-0.05	0.01	0.04	0.1	0.14	-0.2	0.06	-0.14	-0.09	-0.09	-0.31	-0.0246154	0.0378529		-1.781	0.0255058	0.104061	0.0876511	0.108086	-0.013706	-0.140541	0.0377411	0.144997	0.16578	-0.0852789	0.0633986	0.0913609	-0.0110906	0.0444588	0.024649		-1.781	0.204822	0.0712161	-0.0259261	0.0939015	0.250955	0.138387	-0.212416	0.00906611	-0.165382	0.0245089	0.23306	-0.0268211	-0.0210146	0.0441812
	-1.67	0.08	0.14	-0.03	0.04	0.06	0.11	0.08	-0.22	-0.01	-0.06	-0.1	-0.13	-0.32	-0.0276923	0.0377263		-1.67	-0.0671544	0.100373	0.0524758	0.0830196	-0.0336017	-0.0597748	0.0732653	0.1004	0.141981	-0.109937	0.056711	0.100121	-0.0350545	0.0309865	0.0224482		-1.67	0.166804	0.094837	-0.148684	0.123797	0.159862	0.157002	-0.0976923	-0.00960711	-0.186671	0.00338958	0.229306	-0.02334	-0.00630135	0.0355924
	-1.559	0.07	0.15	-0.06	0.03	0.06	0.1	0.13	-0.24	-0.01	0.01	-0.18	-0.1	-0.27	-0.0238462	0.0382391		-1.559	-0.0396816	0.0763599	0.117735	0.0825533	-0.104412	0.015454	0.0418281	0.115642	0.0749227	-0.0708923	0.0496222	0.0767336	-0.00822868	0.0328951	0.0195027		-1.559	0.172695	0.0732356	-0.156096	0.111461	0.108498	0.212378	-0.127649	-0.0241914	-0.147378	0.0271817	0.231034	-0.0669636	-0.0201084	0.0303152
	-1.448	0.04	0.13	-0.01	0	0.05	0.1	0.05	-0.25	-0.11	-0.06	-0.3	-0.15	-0.2	-0.0546154	0.0380218		-1.448	0.0897909	0.0197018	0.108348	0.118553	-0.136211	0.137636	-0.00065189	0.159986	0.0127763	-0.000100996	0.0243273	0.0609523	-0.00215651	0.0456117	0.0218924		-1.448	0.175046	0.0691676	-0.0449954	0.0818368	0.110181	0.197718	-0.192935	-0.0261789	-0.100703	-0.0113649	0.200334	-0.082612	-0.0336389	0.0262967
	-1.337	0.05	0.07	0.04	-0.03	0.1	0.02	0.02	-0.22	-0.15	-0.02	-0.24	-0.14	-0.07	-0.0438462	0.0309163		-1.337	0.0633147	0.0582755	0.134383	0.119389	-0.181859	0.192242	0.00221204	0.110582	-0.00346014	-0.0105102	0.00205728	0.0718352	-0.0246342	0.0410637	0.0260612		-1.337	0.114721	0.0267323	0.0562025	0.128087	0.122508	0.115711	-0.131016	-0.0117243	-0.0613017	-0.0108718	0.107958	-0.071889	-0.0390856	0.0266178
	-1.226	0.09	0.18	0.03	0.02	0.03	0.05	0.05	-0.23	-0.04	-0.06	-0.23	-0.07	-0.07	-0.0192308	0.032393		-1.226	0.0278177	0.0113109	0.123447	0.109932	-0.150841	0.28982	0.0433046	0.051184	0.000361122	-0.0016851	0.0244528	0.0985327	-0.0303277	0.0459468	0.0281086		-1.226	0.0874764	0.096823	0.0539305	0.109943	0.051623	0.0865057	-0.0583001	-0.0156731	-0.0784154	-0.0188785	0.0834216	-0.0704163	-0.0362714	0.0224437
	-1.115	0.08	0.22	-0.01	-0.02	0.05	0.08	0.02	-0.2	-0.01	0.01	-0.17	-0.03	-0.06	-0.00307692	0.0297508		-1.115	-0.0306682	-0.023467	0.138362	0.109606	-0.176471	0.252624	-0.0442726	0.0111268	-0.0135604	0.00107904	0.033543	0.0927454	-0.0163497	0.0257151	0.0290089		-1.115	0.130324	0.0549927	0.0428075	0.0380778	-0.0400131	0.0249998	-0.0199735	-0.00841371	-0.165909	0.00567297	0.0541345	-0.0512554	-0.000928314	0.00496279
	-1.004	0.07	0.2	-0.04	0	0.05	0.05	0.02	-0.16	-0.08	0.07	-0.06	-0.05	0	0.00538462	0.0246154		-1.004	-0.0886496	-0.00282459	0.112333	0.131809	-0.256947	0.123333	-0.0575371	0.0301146	0.0589914	0.0178081	0.0542974	0.166535	-0.0109436	0.0214091	0.0312096		-1.004	0.216058	0.0594196	0.116337	0.0386442	-0.0636231	-0.00699428	0.0254893	-0.03143	-0.179737	0.0135799	0.0678491	-0.0293989	-0.00888401	0.0167161
	-0.893	0.05	0.08	-0.01	0.01	0.04	0	0.05	-0.09	-0.11	0.08	0.05	-0.12	0.13	0.0123077	0.0214283		-0.893	-0.0464867	0.0658751	0.123463	0.0751143	-0.174994	-0.0313661	-0.0417812	0.00748087	0.0545353	0.0287818	0.0614558	0.205685	-0.043156	0.0218928	0.0261052		-0.893	0.176496	0.0768673	0.175838	0.0936916	-0.0467053	-0.0652483	0.0591772	-0.0215793	-0.15715	0.00541951	0.0630838	-0.00210347	-0.0147609	0.0263866
	-0.782	0.05	0.07	0.02	0.07	0.02	-0.03	0.01	-0.03	-0.18	0.14	-0.03	-0.19	0.17	0.00692308	0.0291192		-0.782	-0.0990395	0.0957007	0.0465103	0.10431	-0.118433	-0.185203	0.0475845	0.0301759	0.0273526	0.0455053	0.0948938	0.234913	-0.0513346	0.0209951	0.0307414		-0.782	0.156768	0.0753395	0.144692	0.167212	-0.0952711	-0.0802633	0.122728	0.0172206	-0.173478	0.0196969	0.0440702	-0.0245004	-0.0090158	0.0280923
	-0.671	0.01	0.09	-0.03	0.05	0.01	-0.04	-0.01	-0.01	-0.06	0.18	-0.06	-0.13	0.1	0.00769231	0.0225364		-0.671	-0.125027	0.0786416	0.0368006	0.0980804	-0.0597852	-0.1931	0.0600746	0.0642903	-0.0131694	0.0378096	0.0715985	0.197482	-0.0107276	0.0186899	0.028045		-0.671	0.176658	0.0794196	0.11185	0.148643	-0.130754	-0.0369107	0.135736	-0.0161381	-0.19175	0.0357288	0.0393524	-0.00352649	-0.0261225	0.0247835
	-0.56	-0.01	0.09	0.02	0.03	0.03	0	-0.11	-0.03	-0.1	0.06	-0.15	-0.09	0.09	-0.0130769	0.0217027		-0.56	-0.104676	0.0516167	0.00432916	0.0242857	-0.074937	-0.144757	0.0584231	0.0441418	-0.0938421	0.0443249	0.0675937	0.162905	-0.0394191	-8.5051e-07	0.0239649		-0.56	0.18401	-0.0128346	0.0706262	0.103121	-0.109255	-0.00187258	0.0628281	-0.0561055	-0.199327	0.0471604	0.0386564	0.102832	-0.0240586	0.0158293
	-0.449	-0.01	0.05	0	-0.01	0.08	0.02	-0.02	-0.04	-0.09	0.01	-0.15	0.02	0.1	-0.00307692	0.018341		-0.449	-0.0393428	0.0314803	0.0105814	0.00354509	-0.0780624	-0.0723335	-0.0178848	0.0418917	-0.060893	0.0417882	0.0635973	0.15199	-0.083292	-0.000533416	0.0188784		-0.449	0.138169	-0.0402978	0.0986722	0.0791681	-0.0596994	-0.00452345	0.00951411	-0.102319	-0.138295	0.0436818	0.0217949	0.128471	-0.0239578	0.0115676
	-0.338	-0.06	0	0.03	0.01	0.04	0.04	0	-0.02	-0.02	0.07	-0.06	0.04	0.11	0.0138462	0.0134707		-0.338	-0.0611	0.0459808	0.0132956	-0.0185485	-0.0318953	-0.0818536	0.0260314	-0.00159	-0.0425698	0.0224877	0.0141557	0.0967386	-0.052089	-0.00545818	0.013627		-0.338	0.0274654	-0.0262058	0.059556	0.0440513	-0.0769257	-0.00705031	-0.00852287	-0.065805	-0.0720452	0.00794149	0.0186767	0.103817	0.00167268	0.000509677
	-0.227	-0.02	0	0.04	0.03	0.01	0.02	0.01	0.03	0.07	-0.04	0.04	0.07	0.08	0.0261538	0.00977559		-0.227	0.00455665	0.0278314	-0.0355038	-0.0334893	0.0367605	-0.0302695	0.025094	-0.0538899	-0.0334307	0.0217713	-0.00814921	0.0458318	0.0161347	-0.0012886	0.00912032		-0.227	-0.0128791	0.0161135	0.0159814	0.0158891	-0.0691928	-0.00599877	0.0255147	0.0101869	-0.0358541	-0.0217257	0.013204	0.0139676	0.00459427	-0.002323
	-0.116	0.01	0.03	0.04	0.02	-0.02	0.03	0.03	0.04	0.07	-0.04	0.13	0	-0.08	0.02	0.0141874		-0.116	-0.00241968	-0.00889181	-0.0237994	-0.0174172	-0.00140148	-0.0145731	0.0186314	-0.0062414	-0.00100593	0.0435716	-0.0103398	-0.0113887	0.0205393	-0.00113355	0.00512434		-0.116	-0.00137884	0.00447261	-0.0610975	-0.0278347	-0.0249828	0.0621782	-0.0141438	0.0291107	-0.00464213	-0.010139	0.00178705	-0.00172913	-0.00196139	-0.00387389
	-0.005	0.15	0	-0.01	0.03	-0.04	-0.03	0.06	0.08	0.07	0.08	0.12	-0.05	-0.11	0.0269231	0.020705		-0.005	0.0273227	-0.0120624	-0.0267846	0.0196571	-0.0131054	0.0225509	-0.0523816	0.0337592	0.00963084	-0.0206996	-0.0100554	-0.0628042	0.00636047	-0.00604707	0.00827858		-0.005	0.00693551	-0.00430955	-0.027515	-0.0373262	0.0425658	0.000621711	-0.0173225	0.0169818	0.0634858	0.0069314	-0.0109082	-0.0188489	0.0224106	0.00336172
	0.106	0.14	-0.01	0.05	0.04	-0.03	-0.06	0.01	0.05	0.15	0.04	0.01	-0.09	-0.03	0.0207692	0.0193636		0.106	0.0316403	-0.0528581	0.0727921	0.0497979	0.00964171	0.104145	-0.0572127	0.0279621	0.0673755	-0.067131	0.0143887	-0.0683776	0.00905443	0.010863	0.0158204		0.106	-0.0201429	0.0099292	0.013075	0.00522047	0.128536	-0.0497509	-0.0253629	0.00952555	0.0490556	0.0169918	-0.0227596	-0.0972067	-0.0267162	-0.000738921
	0.217	0.15	-0.01	0.09	0.04	-0.05	-0.11	0.06	0.09	0.21	0.02	-0.09	-0.11	0.13	0.0323077	0.028491		0.217	0.00958112	-0.133953	0.0671121	0.025541	-0.0194603	0.12957	-0.0429773	0.026463	0.0658322	-0.111718	0.0607498	-0.108323	0.0145634	-0.00130912	0.0219753		0.217	-0.101804	6.69344e-05	0.0111957	0.00424271	0.201747	-0.0740348	0.0225029	0.0177287	0.00994287	0.0496225	-0.0277231	-0.0957088	-0.0547416	-0.00284335
	0.328	0.21	0.13	0.11	-0.01	-0.01	0	0.05	0.12	0.24	0.04	-0.17	-0.1	0.15	0.0584615	0.0326568		0.328	-0.0505052	-0.089549	0.0202181	0.0427466	-0.0209231	0.0651801	-0.0257018	0.0408356	0.0470795	-0.148015	0.123012	-0.102135	-0.0367725	-0.0103484	0.0211024		0.328	-0.056276	-0.0159985	0.0305156	-0.0157969	0.210205	-0.0264547	0.0645458	-0.0186494	-0.0234077	0.0569395	-0.0189563	-0.128882	-0.101419	-0.0033565
	0.439	0.31	0.32	0.26	0.2	0.09	0.23	0.26	0.15	0.24	0.26	0.02	0.11	0.18	0.202308	0.0247074		0.439	-0.0292362	-0.0562626	-0.0051314	0.0604525	-0.0977458	0.0245324	-0.108601	0.0920098	-0.0899521	-0.0825986	0.159095	-0.0631863	-0.0713062	-0.0206101	0.0229125		0.439	-0.0337479	-0.00720607	0.0812017	0.0348905	0.138695	0.0168873	0.0286313	-0.0729134	-0.0633246	0.0249691	-0.0139289	-0.104317	-0.118841	-0.00684656
	0.55	0.49	0.5	0.39	0.38	0.28	0.52	0.38	0.31	0.39	0.43	0.36	0.31	0.31	0.388462	0.0216276		0.55	-0.0259041	0.00870167	0.130035	0.0124522	-0.0991627	-0.0132476	-0.16658	0.161056	-0.13229	-0.0401192	0.229584	-0.011484	-0.0581669	-0.000394341	0.0317078		0.55	-0.000890455	-0.0256898	0.113488	0.0386448	0.127167	0.0400475	0.0153276	-0.0901069	-0.105143	-0.0140826	-0.00553924	-0.0806655	-0.120035	-0.00826748
	0.661	0.6	0.57	0.54	0.48	0.39	0.69	0.55	0.38	0.57	0.59	0.5	0.42	0.36	0.510769	0.0276763		0.661	-0.0204731	0.0204115	0.202142	-0.00350115	0.0211136	-0.0527056	-0.209117	0.195745	-0.176499	0.00496146	0.238992	0.012014	0.0486713	0.0216734	0.0368364		0.661	-0.0489522	-0.004761	0.121894	-0.0017762	0.101427	-0.0352961	-0.0282525	-0.048669	-0.15936	-0.0572364	-0.0149558	-0.0503565	-0.0923165	-0.0245086
	0.772	0.67	0.72	0.61	0.5	0.34	0.8	0.63	0.47	0.6	0.51	0.63	0.52	0.4	0.569231	0.0356166		0.772	0.0197646	0.0540515	0.196884	-0.011864	0.10694	-0.0365925	-0.229237	0.264796	-0.182002	0.0152711	0.286248	0.0694629	0.0815348	0.0488659	0.0418625		0.772	-0.0676237	0.0212579	0.157496	-0.0281256	-0.0378108	-0.035274	0.0126039	-0.0212027	-0.153919	-0.136385	-0.0239295	-0.0293283	-0.130513	-0.0363657
	0.883	0.68	0.75	0.66	0.44	0.29	0.78	0.61	0.51	0.59	0.54	0.77	0.54	0.47	0.586923	0.0396844		0.883	0.118767	0.0721557	0.155165	0.103265	0.146057	0.0693221	-0.249821	0.273913	-0.154695	0.0610666	0.218105	0.0853205	0.0647298	0.0741037	0.038642		0.883	-0.0255346	-0.0161376	0.141658	-0.0842875	-0.163894	0.050637	-0.033997	-0.0109927	-0.180157	-0.156512	-0.018747	0.00533195	-0.132663	-0.0480996
	0.994	0.7	0.73	0.7	0.44	0.2	0.82	0.59	0.69	0.63	0.51	0.87	0.52	0.53	0.61	0.0487668		0.994	0.152119	0.0191289	0.133947	0.105279	0.13903	0.19351	-0.235231	0.250859	-0.123301	0.0573276	0.174296	0.0454125	0.0394361	0.0732164	0.0367221		0.994	-0.00318891	-0.00702802	0.121302	-0.0851427	-0.177789	0.0219744	-0.0933282	-0.0271193	-0.190494	-0.222482	-0.0264083	0.0740431	-0.146659	-0.05864
	1.105	0.64	0.69	0.62	0.42	0.14	0.78	0.45	0.69	0.52	0.45	0.92	0.38	0.51	0.554615	0.0553615		1.105	0.150151	-0.00257578	0.211905	0.0301381	0.1514	0.245746	-0.2139	0.246609	-0.0788416	0.0417408	0.153535	0.00744405	-0.0200722	0.0710215	0.0379493		1.105	-0.077639	0.0186133	0.108612	-0.0202523	-0.0972878	-0.00876278	-0.165086	-0.0855719	-0.199535	-0.203977	0.054713	0.112528	-0.141367	-0.0542317
	1.216	0.6	0.55	0.51	0.36	0.06	0.61	0.33	0.67	0.42	0.34	1.04	0.21	0.54	0.48	0.0669768		1.216	0.104886	-0.0246463	0.205286	-0.016297	0.229503	0.246894	-0.136993	0.176637	0.0218489	-0.042918	0.143996	-0.0546155	-0.0283339	0.0634804	0.0350882		1.216	-0.118698	0.0737372	0.069053	-0.0118204	-0.172063	-0.0202105	-0.217074	-0.129407	-0.223797	-0.248414	0.0678881	0.0910214	-0.180237	-0.0784632
	1.327	0.59	0.45	0.36	0.24	-0.07	0.47	0.23	0.64	0.4	0.23	1	0.06	0.48	0.390769	0.0754428		1.327	0.0313599	-0.013895	0.148448	-0.0509654	0.250095	0.186868	-0.124852	0.134289	0.0929422	-0.0600464	0.0797397	-0.0684014	0.00483072	0.0469548	0.0311677		1.327	-0.175595	0.0445195	-0.0045958	-0.0798263	-0.226897	-0.0447563	-0.263896	-0.11744	-0.209242	-0.24694	0.0518794	0.0539196	-0.194439	-0.108716
	1.438	0.5	0.32	0.24	0.15	-0.16	0.31	0.11	0.69	0.37	-0.01	1.03	-0.07	0.52	0.307692	0.0907529		1.438	0.0112403	-0.0127206	0.18971	-0.0374115	0.171462	0.120918	-0.0641759	0.184093	0.149435	0.0118061	-0.0170927	0.00727941	0.0441445	0.0583606	0.025343		1.438	-0.13073	0.0154664	-0.0512152	-0.0943204	-0.209682	-0.0917429	-0.26272	-0.100987	-0.163411	-0.260935	0.0282465	0.0627385	-0.203892	-0.112553
	1.549	0.4	0.2	0.05	0.07	-0.15	0.13	0.06	0.59	0.23	-0.19	0.81	-0.26	0.5	0.187692	0.0878238		1.549	-0.0153795	-0.035919	0.140318	-0.0346942	0.0977064	0.0635934	0.0162427	0.221225	0.12004	0.0745732	-0.0718788	0.0570622	0.0992178	0.0563159	0.022958		1.549	-0.120696	-0.0197107	-0.110289	-0.0459574	-0.262569	-0.150687	-0.271499	-0.0680137	-0.207252	-0.247332	-0.00929055	0.00901613	-0.205445	-0.131517
	1.66	0.28	0.12	-0.09	0.01	-0.22	-0.04	-0.06	0.46	0.07	-0.31	0.52	-0.4	0.33	0.0515385	0.078934		1.66	-0.0428476	-0.044658	0.148314	-0.09518	0.131675	0.063307	0.0794252	0.259832	0.109384	0.0843129	-0.0664186	0.028512	0.0538835	0.0545801	0.0275644		1.66	-0.104003	0.00592399	-0.158713	-0.048238	-0.287648	-0.217012	-0.302137	-0.0883104	-0.219718	-0.267431	-0.037567	-0.0578045	-0.197412	-0.152313
	1.771	0.2	0.08	-0.16	-0.08	-0.29	-0.23	-0.05	0.29	-0.03	-0.39	0.25	-0.56	0.09	-0.0676923	0.0706939		1.771	-0.0299974	-0.0394105	0.12247	-0.115983	0.110289	0.0828312	0.0520469	0.230551	0.111682	0.0907759	-0.0256832	0.0337416	0.00586523	0.0483983	0.0250494		1.771	-0.0280461	-0.00686327	-0.139369	-0.0832571	-0.331741	-0.194614	-0.303507	-0.1161	-0.274561	-0.300792	-0.0690326	-0.130589	-0.237484	-0.170458
	1.882	0.15	0	-0.29	-0.1	-0.41	-0.39	-0.12	0.17	-0.08	-0.49	0.1	-0.6	-0.13	-0.168462	0.069086		1.882	0.0124355	-0.026211	0.187144	-0.126471	0.0885956	0.0488958	0.0388182	0.193027	0.0342954	0.0516437	-0.0281338	0.0338214	-0.0506224	0.0351722	0.0244326		1.882	-0.00136746	-0.0386861	-0.139924	-0.104534	-0.331023	-0.134458	-0.257878	-0.0724096	-0.302783	-0.360885	-0.139369	-0.165728	-0.28248	-0.179348
	1.993	0.04	-0.05	-0.35	-0.12	-0.46	-0.47	-0.19	-0.02	-0.23	-0.5	-0.07	-0.7	-0.22	-0.256923	0.0619179		1.993	0.0136024	0.00235946	0.142236	-0.111466	0.00771342	-0.0132732	-0.000611353	0.191213	-0.0212386	0.0835446	-0.0493913	0.0447132	-0.0783797	0.0162324	0.0232368		1.993	0.0344524	-0.0148942	-0.146484	-0.0601473	-0.299526	-0.140559	-0.219889	-0.0344085	-0.32111	-0.440923	-0.175656	-0.199216	-0.341689	-0.181542
	2.104	-0.02	-0.12	-0.48	-0.17	-0.46	-0.64	-0.31	-0.11	-0.25	-0.59	-0.17	-0.72	-0.24	-0.329231	0.0625265		2.104	-0.0370204	-0.0365001	0.172659	-0.0863078	-0.0148795	-0.0987259	0.00566729	0.178512	-0.10342	0.0410646	-0.0390195	0.0541054	-0.1279	-0.00705885	0.0270769		2.104	-0.0330445	0.00998857	-0.120064	-0.0497483	-0.224773	-0.195996	-0.239983	0.0201121	-0.286246	-0.420482	-0.236644	-0.156444	-0.361994	-0.176563
	2.215	-0.1	-0.18	-0.58	-0.15	-0.49	-0.7	-0.37	-0.15	-0.35	-0.57	-0.3	-0.68	-0.31	-0.379231	0.0575734		2.215	-0.108615	-0.041308	0.0837162	-0.0854732	-0.0112178	-0.192426	0.0261764	0.15296	-0.190382	0.0191534	0.0093872	0.0886533	-0.136341	-0.0296706	0.0300382		2.215	-0.0851958	-0.0203612	-0.102813	-0.117788	-0.247961	-0.143031	-0.252713	-0.00454046	-0.240693	-0.352013	-0.249508	-0.14136	-0.334492	-0.176344
	2.326	-0.12	-0.18	-0.63	-0.18	-0.54	-0.76	-0.41	-0.2	-0.31	-0.59	-0.4	-0.7	-0.37	-0.414615	0.0593622		2.326	-0.139109	-0.0238784	0.062236	-0.177377	0.0219846	-0.231937	0.0354679	0.153646	-0.210102	-0.0951028	-0.0586476	0.0971688	-0.147719	-0.0548746	0.0342637		2.326	-0.118568	-0.0633246	-0.113091	-0.167341	-0.243631	-0.131645	-0.150514	-0.0215042	-0.253895	-0.333484	-0.277855	-0.213342	-0.292619	-0.183139
	2.437	-0.09	-0.25	-0.62	-0.17	-0.54	-0.72	-0.44	-0.31	-0.37	-0.59	-0.46	-0.75	-0.39	-0.438462	0.0563625		2.437	-0.0773146	-0.0352145	-0.0474088	-0.201765	-0.00181401	-0.193011	-0.0915044	0.162592	-0.189907	-0.145393	-0.1155	0.0478076	-0.201867	-0.0838691	0.030422		2.437	-0.124352	-0.135876	-0.162695	-0.119517	-0.294271	-0.150343	-0.0995587	-0.00671883	-0.273826	-0.333638	-0.289292	-0.211879	-0.26209	-0.189543
	2.548	-0.13	-0.32	-0.68	-0.19	-0.51	-0.66	-0.42	-0.36	-0.34	-0.6	-0.45	-0.75	-0.42	-0.448462	0.052009		2.548	-0.167664	-0.0634109	-0.0469677	-0.190532	-0.0652919	-0.191874	-0.151988	0.142781	-0.201633	-0.184138	-0.0916179	-0.00998993	-0.255016	-0.113642	0.0294618		2.548	-0.192637	-0.163416	-0.175102	-0.0968673	-0.239366	-0.194471	-0.0341353	-0.0764006	-0.279145	-0.335099	-0.324992	-0.216211	-0.25073	-0.198352
	2.659	-0.16	-0.32	-0.68	-0.2	-0.5	-0.62	-0.47	-0.4	-0.39	-0.52	-0.43	-0.74	-0.4	-0.448462	0.0471066		2.659	-0.217507	-0.0863802	-0.0393441	-0.206149	-0.0230527	-0.238746	-0.155444	0.161153	-0.272051	-0.215381	-0.0511065	-0.0596437	-0.290644	-0.130331	0.0355097		2.659	-0.202536	-0.157581	-0.188292	-0.0755538	-0.293438	-0.290177	-0.0365031	-0.0628331	-0.318375	-0.318915	-0.411048	-0.149342	-0.316943	-0.217041
	2.77	-0.22	-0.38	-0.63	-0.2	-0.5	-0.59	-0.48	-0.38	-0.34	-0.52	-0.46	-0.7	-0.37	-0.443846	0.0413016		2.77	-0.198531	-0.0520586	-0.0801551	-0.191633	0.0342646	-0.243841	-0.14095	0.20542	-0.267054	-0.256573	-0.0227511	-0.092592	-0.343176	-0.126895	0.0410322		2.77	-0.21714	-0.175222	-0.213228	-0.140187	-0.304568	-0.289749	1.74386e-06	-0.0982057	-0.351228	-0.314649	-0.423412	-0.141791	-0.332484	-0.230913
	2.881	-0.22	-0.39	-0.6	-0.21	-0.51	-0.54	-0.45	-0.43	-0.35	-0.61	-0.42	-0.74	-0.39	-0.450769	0.0418247		2.881	-0.110259	-0.05048	-0.128967	-0.174345	0.0367092	-0.179828	-0.199299	0.169818	-0.148329	-0.322445	-0.0545139	-0.121845	-0.37015	-0.127226	0.0387593		2.881	-0.130501	-0.128424	-0.215971	-0.111024	-0.352341	-0.227099	0.000119347	-0.131532	-0.325258	-0.320688	-0.456794	-0.118366	-0.352647	-0.22081
	2.992	-0.29	-0.44	-0.53	-0.23	-0.46	-0.55	-0.49	-0.46	-0.31	-0.69	-0.38	-0.72	-0.5	-0.465385	0.0397688		2.992	-0.0843194	-0.0686751	-0.167527	-0.125107	0.0171131	-0.110992	-0.224877	0.18523	-0.141944	-0.373355	-0.0858573	-0.12303	-0.361622	-0.128074	0.040241		2.992	-0.129026	-0.174573	-0.213733	-0.0671474	-0.407762	-0.25868	-0.0134142	-0.122775	-0.286834	-0.330876	-0.470461	-0.0869089	-0.375523	-0.225978
	3.103	-0.33	-0.45	-0.47	-0.21	-0.52	-0.57	-0.51	-0.49	-0.22	-0.74	-0.33	-0.7	-0.5	-0.464615	0.0446154		3.103	-0.0866403	-0.0857411	-0.138665	-0.0593676	-0.042569	-0.115067	-0.254033	0.128378	-0.155747	-0.383383	-0.145797	-0.0907203	-0.38079	-0.139242	0.0381761		3.103	-0.158823	-0.122467	-0.176309	-0.03503	-0.432549	-0.225547	-0.0651277	-0.0899359	-0.264438	-0.321994	-0.469361	-0.120742	-0.368702	-0.21931
	3.214	-0.37	-0.4	-0.45	-0.21	-0.58	-0.59	-0.52	-0.47	-0.08	-0.73	-0.33	-0.68	-0.46	-0.451538	0.0500621		3.214	-0.0289891	-0.0824975	-0.18783	-0.0703522	0.0324336	-0.092034	-0.219125	0.0922295	-0.149383	-0.397821	-0.150264	-0.0687835	-0.346825	-0.128403	0.0382099		3.214	-0.163042	-0.105528	-0.119735	-0.0825265	-0.441033	-0.206758	-0.0284104	-0.0387821	-0.265277	-0.283551	-0.443658	-0.171748	-0.362213	-0.208636
	3.325	-0.34	-0.43	-0.43	-0.21	-0.69	-0.67	-0.49	-0.55	-0.03	-0.67	-0.36	-0.64	-0.35	-0.450769	0.0547191		3.325	-0.0271993	-0.0545163	-0.212201	-0.145331	0.0111953	-0.150129	-0.215529	0.0773449	-0.152251	-0.325657	-0.115163	-0.102142	-0.276157	-0.129826	0.0315254		3.325	-0.167038	-0.0613004	-0.0546202	-0.075533	-0.486526	-0.19311	0.0141238	-0.0407677	-0.263319	-0.250785	-0.438203	-0.191838	-0.34435	-0.196405
	3.436	-0.17	-0.35	-0.44	-0.21	-0.75	-0.67	-0.46	-0.54	-0.06	-0.72	-0.38	-0.65	-0.33	-0.440769	0.0607587		3.436	-0.0782417	-0.0603555	-0.224271	-0.140117	-0.0836054	-0.0972826	-0.318407	0.0875001	-0.12809	-0.349897	-0.115859	-0.0438128	-0.199451	-0.134761	0.0323305		3.436	-0.122007	-0.0357323	-0.0963324	-0.0317936	-0.451823	-0.179415	-0.0144062	-0.0821589	-0.315541	-0.220999	-0.450233	-0.202002	-0.357706	-0.196935
	3.547	-0.19	-0.29	-0.47	-0.23	-0.75	-0.67	-0.57	-0.55	-0.03	-0.74	-0.38	-0.58	-0.26	-0.439231	0.0631285		3.547	-0.168937	-0.0552258	-0.223701	-0.192166	-0.138123	-0.0513031	-0.260166	0.12219	-0.0673524	-0.394433	-0.106979	-0.026727	-0.147601	-0.131579	0.035071		3.547	-0.16664	0.00314061	-0.0859193	-0.0470657	-0.391061	-0.173676	-0.00293302	-0.096782	-0.279003	-0.212738	-0.481936	-0.173179	-0.347212	-0.188847
	3.658	-0.17	-0.27	-0.46	-0.21	-0.72	-0.7	-0.54	-0.59	-0.14	-0.61	-0.43	-0.52	-0.2	-0.427692	0.0574362		3.658	-0.113489	-0.0750074	-0.228866	-0.182516	-0.140954	0.0579885	-0.213205	0.101257	-0.0130315	-0.422651	-0.0893365	-0.0686657	-0.14306	-0.117811	0.0370959		3.658	-0.187818	0.000782435	0.0303331	-0.0705346	-0.334079	-0.125988	-0.0433462	-0.198662	-0.190531	-0.174335	-0.480293	-0.150538	-0.333402	-0.173724
	3.769	-0.21	-0.23	-0.45	-0.24	-0.74	-0.62	-0.59	-0.62	-0.11	-0.63	-0.45	-0.52	-0.19	-0.430769	0.0581384		3.769	-0.0981036	-0.0888859	-0.251006	-0.213911	-0.103326	0.0954876	-0.142103	0.0667268	-0.0102818	-0.407762	-0.12294	-0.0935816	-0.13707	-0.115904	0.0362614		3.769	-0.189366	0.00549547	0.050034	-0.116669	-0.424878	-0.0941064	-0.0866851	-0.174081	-0.139398	-0.102223	-0.438042	-0.148953	-0.294748	-0.165663
	3.88	-0.27	-0.31	-0.43	-0.26	-0.69	-0.6	-0.59	-0.62	-0.13	-0.47	-0.41	-0.42	-0.17	-0.413077	0.0495542		3.88	-0.00529291	-0.0859639	-0.245776	-0.209198	-0.109878	0.142969	-0.205117	0.001618	0.000718029	-0.371081	-0.16105	-0.118641	-0.137493	-0.115707	0.0365807		3.88	-0.141252	-0.0306781	0.0078139	-0.13974	-0.458465	-0.0604251	-0.168326	-0.200132	-0.134758	-0.142725	-0.379852	-0.196348	-0.275081	-0.178459
	3.991	-0.2	-0.3	-0.35	-0.3	-0.64	-0.56	-0.6	-0.59	-0.04	-0.47	-0.43	-0.38	-0.19	-0.388462	0.050635		3.991	-0.0534593	-0.146829	-0.245585	-0.177649	-0.0954709	0.12648	-0.191597	-0.0420424	-0.0496526	-0.341342	-0.285459	-0.127332	-0.11132	-0.133943	0.033562		3.991	-0.133676	-0.0151133	-0.0250076	-0.158111	-0.368959	-0.136067	-0.202898	-0.208821	-0.16033	-0.160448	-0.336251	-0.236778	-0.246897	-0.183797
	4.102	-0.16	-0.29	-0.31	-0.34	-0.6	-0.44	-0.6	-0.57	-0.17	-0.52	-0.4	-0.4	-0.2	-0.384615	0.0435686		4.102	-0.0999922	-0.135315	-0.247652	-0.176207	-0.054962	0.0638144	-0.205704	-0.0411503	-0.0341002	-0.329955	-0.326149	-0.156932	-0.16375	-0.146773	0.0319841		4.102	-0.183671	-0.0750185	-0.0420718	-0.217694	-0.396064	-0.115443	-0.213567	-0.215419	-0.125682	-0.204367	-0.26471	-0.273672	-0.171199	-0.192198
	4.213	-0.18	-0.31	-0.31	-0.33	-0.67	-0.38	-0.58	-0.56	-0.37	-0.54	-0.34	-0.45	-0.2	-0.401538	0.0413993		4.213	-0.119352	-0.135384	-0.252095	-0.221314	0.054953	-0.0271046	-0.15782	-0.0577124	-0.0443204	-0.366953	-0.309134	-0.13068	-0.196088	-0.151	0.032855		4.213	-0.177805	-0.0750884	0.00577063	-0.253995	-0.44693	-0.0915618	-0.196319	-0.232834	-0.10533	-0.218579	-0.258151	-0.280656	-0.108799	-0.187714
	4.324	-0.2	-0.3	-0.33	-0.39	-0.65	-0.38	-0.49	-0.55	-0.47	-0.44	-0.24	-0.53	-0.21	-0.398462	0.0386942		4.324	-0.124396	-0.157361	-0.286503	-0.280851	0.0237819	-0.0977599	-0.198155	-0.0769162	-0.0371931	-0.38343	-0.292072	-0.0581519	-0.255196	-0.171093	0.0337954		4.324	-0.119716	-0.087924	0.0262035	-0.238483	-0.473081	-0.0337016	-0.207366	-0.257582	-0.0899516	-0.224633	-0.221483	-0.286021	-0.114884	-0.179125
	4.435	-0.22	-0.36	-0.32	-0.31	-0.62	-0.32	-0.5	-0.54	-0.48	-0.39	-0.18	-0.53	-0.21	-0.383077	0.0389836		4.435	-0.127829	-0.187637	-0.307534	-0.294555	-0.0458193	-0.0722842	-0.196659	-0.0874627	-0.201668	-0.351292	-0.314874	0.028736	-0.206308	-0.181937	0.0323077		4.435	-0.12752	-0.102454	-0.0113089	-0.199574	-0.397732	-0.0427715	-0.306944	-0.341334	-0.0865563	-0.183065	-0.20167	-0.37738	-0.135709	-0.193386
	4.546	-0.29	-0.39	-0.38	-0.31	-0.58	-0.29	-0.54	-0.59	-0.53	-0.36	-0.13	-0.57	-0.31	-0.405385	0.0399457		4.546	-0.21446	-0.170832	-0.26477	-0.272981	-0.053915	-0.0828351	-0.144607	-0.117623	-0.336589	-0.28182	-0.352803	0.0315643	-0.171327	-0.187154	0.0316737		4.546	-0.162149	-0.138572	-0.0858791	-0.224423	-0.301979	-0.0956825	-0.328066	-0.326665	-0.0653114	-0.210885	-0.164682	-0.427429	-0.187285	-0.209155
	4.657	-0.29	-0.38	-0.39	-0.34	-0.6	-0.29	-0.55	-0.64	-0.52	-0.42	-0.03	-0.56	-0.32	-0.41	0.046049		4.657	-0.138332	-0.204203	-0.232239	-0.244104	-0.0769872	-0.0689264	-0.11734	-0.055961	-0.469353	-0.19872	-0.423917	0.0374096	-0.222577	-0.185788	0.0395192		4.657	-0.187589	-0.152992	-0.0870278	-0.242305	-0.387348	-0.107571	-0.38769	-0.287471	-0.0292149	-0.264858	-0.17846	-0.472352	-0.187878	-0.228674
	4.768	-0.28	-0.36	-0.38	-0.33	-0.55	-0.22	-0.47	-0.64	-0.57	-0.4	0.03	-0.53	-0.28	-0.383077	0.0493598		4.768	-0.0850941	-0.14743	-0.285228	-0.161666	-0.040073	-0.0956688	-0.204663	-0.0500614	-0.575549	-0.155693	-0.373491	-0.0092809	-0.232161	-0.185851	0.0432324		4.768	-0.212068	-0.167336	-0.0840703	-0.238441	-0.472584	-0.100323	-0.407907	-0.211526	0.035843	-0.339263	-0.216861	-0.48585	-0.232818	-0.241016
	4.879	-0.26	-0.31	-0.38	-0.28	-0.53	-0.23	-0.36	-0.6	-0.57	-0.44	0.03	-0.5	-0.23	-0.358462	0.0481563		4.879	-0.0893194	-0.182854	-0.294155	-0.184412	-0.0678946	-0.0335759	-0.238154	-0.0646786	-0.620021	-0.113219	-0.341626	-0.060844	-0.235084	-0.194295	0.0446315		4.879	-0.181197	-0.17011	-0.16634	-0.262747	-0.545497	-0.190701	-0.434709	-0.17706	0.0782874	-0.373415	-0.273168	-0.448584	-0.278374	-0.263355
	4.99	-0.3	-0.34	-0.37	-0.26	-0.45	-0.23	-0.27	-0.67	-0.45	-0.37	-0.06	-0.44	-0.23	-0.341538	0.0408538		4.99	-0.205674	-0.239708	-0.255394	-0.142284	-0.101914	0.107735	-0.291127	-0.0491498	-0.64013	-0.148521	-0.307785	-0.104522	-0.289448	-0.205225	0.0485781		4.99	-0.210779	-0.162689	-0.127197	-0.26674	-0.494212	-0.284587	-0.444524	-0.175376	-0.0250357	-0.398211	-0.298809	-0.325598	-0.279053	-0.268678
[truncated: 1 more columns]
