# Supplementary material for: Associative responses to visual shape stimuli in the mouse auditory cortex
Source: PLoS One. 2019 Oct 3;14(10):e0223242. doi: 10.1371/journal.pone.0223242 (PMC6776301; doi:10.1371/journal.pone.0223242)
Supplement: S2 Data — ΔF/F0 values are shown in percentages. (XLSX) [file pone.0223242.s002.xlsx]

## Sheet: Sheet1
	"Meow" + ¥																	"Meow"+¬
	Time after stimulus onset	Mouse 1	Mouse 2	Mouse 3	Mouse 4	Mouse 5	Mouse 6	Mouse 7	Mouse 8	Mouse 9	Mouse 10	Mouse 11	Mouse 12	Mouse 13	Mean	SEM		Time after stimulus onset	Mouse 1	Mouse 2	Mouse 3	Mouse 4	Mouse 5	Mouse 6	Mouse 7	Mouse 8	Mouse 9	Mouse 10	Mouse 11	Mouse 12	Mouse 13	Mouse 14	Mean	SEM
	-4.889	-0.243246	0.101257	-0.0659519	0.130019	0.308796	0.0506054	0.528022	0.0598778	0.132699	0.183822	0.112435	-0.165066	0.123724	0.0966919	0.0540678		-4.889	0.133388	-0.0115945	-0.0375778	0.0618949	0.0121206	0.236036	-0.0570497	-0.155254	0.073709	-0.297397	-0.162063	-0.163205	-0.18512	-0.0596774	-0.0436993	0.038105
	-4.778	-0.29022	0.12762	-0.0407678	0.140383	0.251522	0.0229888	0.487986	0.0838959	0.154631	0.238621	0.137769	-0.156078	0.113256	0.0978159	0.0533181		-4.778	0.206426	-0.00400082	0.0388509	0.045061	0.00852753	0.283541	-0.0366596	-0.137903	0.0781069	-0.285285	-0.202101	-0.150169	-0.163947	-0.032416	-0.0251407	0.0417318
	-4.667	-0.329344	0.146782	-0.0197093	0.169148	0.20845	0.0398724	0.45513	0.101699	0.164416	0.246673	0.149505	-0.128262	0.046975	0.0962565	0.0525003		-4.667	0.223674	-0.0481596	0.0832043	0.0048922	0.00640162	0.327983	-0.0168203	-0.161164	-0.00353727	-0.284454	-0.220563	-0.107002	-0.103671	0.00779915	-0.0208154	0.043154
	-4.556	-0.356561	0.167644	-0.018203	0.120391	0.13573	0.0450316	0.406858	0.094108	0.191577	0.215834	0.161436	-0.119576	0.00708125	0.0808732	0.0508628		-4.556	0.185367	-0.11935	0.106488	-0.033798	0.0172748	0.337839	-0.0118208	-0.118731	-0.0319057	-0.277941	-0.199135	-0.0607021	-0.0470672	0.0212837	-0.0165856	0.0412832
	-4.445	-0.370939	0.139331	-0.00979116	0.0571785	0.0544491	0.0747101	0.372599	0.0669897	0.196022	0.228232	0.199116	-0.132543	0.00528552	0.0677415	0.0506585		-4.445	0.147826	-0.177736	0.112392	-0.0557369	0.0305411	0.317885	-0.0149012	-0.105788	-0.0865405	-0.27231	-0.152349	-0.0593541	0.0268071	-0.00114123	-0.0207434	0.0396169
	-4.334	-0.342555	0.101821	-0.0349454	0.0166986	0.000311091	0.0794907	0.287542	0.0635991	0.251425	0.259128	0.255819	-0.162476	0.0551484	0.0639236	0.05028		-4.334	0.183398	-0.21856	0.103289	-0.0522892	0.0365924	0.278585	-0.0184415	-0.0273146	-0.0726709	-0.256338	-0.106829	-0.103383	0.0702737	-0.0384394	-0.0158662	0.0385752
	-4.223	-0.315904	0.0301476	-0.0730552	0.0478658	-0.0197511	0.128219	0.256459	0.0754794	0.290254	0.274529	0.292458	-0.157064	0.110098	0.0722873	0.0513058		-4.223	0.206934	-0.239023	0.0537908	-0.02316	0.024275	0.268408	-0.00131549	-0.0738052	-0.110568	-0.242374	-0.074251	-0.157238	0.102211	-0.0739518	-0.0242905	0.03994
	-4.112	-0.283919	0.0187808	-0.0785834	0.0657788	-0.0271172	0.153132	0.259522	0.0808221	0.342384	0.233634	0.262416	-0.145322	0.1598	0.0801021	0.0502206		-4.112	0.204201	-0.244973	-0.0299033	0.02877	-0.00934657	0.277124	0.0304669	-0.0764633	-0.100429	-0.223997	-0.0631971	-0.206032	0.106809	-0.109013	-0.0297131	0.0409185
	-4.001	-0.294184	0.0264619	-0.0459861	0.0415722	-0.0483804	0.220058	0.335379	0.0836102	0.352511	0.176776	0.172894	-0.116948	0.164055	0.0821399	0.0506122		-4.001	0.189121	-0.208748	-0.120191	0.0533707	-0.0523485	0.294875	0.0535489	-0.146406	-0.147908	-0.212453	-0.0469098	-0.243045	0.10843	-0.123295	-0.042997	0.0432213
	-3.89	-0.322487	0.0508493	-0.00584992	0.0134408	-0.0199452	0.29888	0.39993	0.0638438	0.360559	0.0989136	0.0775079	-0.105621	0.146018	0.0812338	0.0538892		-3.89	0.2412	-0.137062	-0.16039	0.0472348	-0.103436	0.283819	0.063694	-0.0458637	-0.112968	-0.208343	-0.0134696	-0.262373	0.113304	-0.145859	-0.0314652	0.0437132
	-3.779	-0.371419	0.0414256	0.00147473	-0.0189346	0.0384968	0.363601	0.474293	0.0813959	0.33067	-0.00907916	0.023963	-0.07862	0.114154	0.0762631	0.0598555		-3.779	0.285489	-0.102568	-0.163936	4.98831e-05	-0.138318	0.244913	0.0550098	-0.019185	-0.0929882	-0.188055	0.0191869	-0.248464	0.136098	-0.175067	-0.0277025	0.0435984
	-3.668	-0.397693	0.0235472	-0.0220706	-0.0494291	0.0928133	0.374271	0.47246	0.108468	0.246102	-0.132496	0.0336744	-0.0585514	0.105379	0.0612674	0.0615146		-3.668	0.265368	-0.0899516	-0.171076	-0.0547817	-0.163182	0.171113	0.0468723	0.0622803	-0.064904	-0.144601	0.0343234	-0.151158	0.157612	-0.190884	-0.0209264	0.0390167
	-3.557	-0.378374	0.0193993	-0.0666608	-0.139366	0.052053	0.295183	0.405459	0.14633	0.159279	-0.217435	0.0681296	-0.0249202	0.105464	0.032657	0.0576367		-3.557	0.218975	-0.110701	-0.213571	-0.0941145	-0.156476	0.0785355	0.0406795	0.0147952	-0.0546783	-0.106426	0.00476919	-0.0166431	0.188854	-0.186476	-0.0280342	0.0348666
	-3.446	-0.329301	-0.0087683	-0.101486	-0.223871	-0.0290458	0.18809	0.33257	0.150946	0.128737	-0.248683	0.100381	-0.014471	0.133427	0.00604024	0.0533838		-3.446	0.2483	-0.0879612	-0.281922	-0.134247	-0.147817	-0.0166759	0.0439229	0.0173658	-0.0463799	-0.0854218	-0.0295308	0.11005	0.192527	-0.173883	-0.0279766	0.0385183
	-3.335	-0.271375	-0.0634766	-0.165214	-0.258576	-0.0796107	0.0768104	0.308356	0.109027	0.202492	-0.247144	0.0980516	-0.0203585	0.17303	-0.0106145	0.0526006		-3.335	0.32212	-0.049785	-0.340356	-0.139071	-0.156642	-0.0807806	0.0542048	0.0629322	-0.0242979	-0.0972559	-0.0730315	0.132248	0.202939	-0.161906	-0.0249059	0.0451475
	-3.224	-0.254058	-0.122515	-0.225332	-0.269776	-0.107032	-0.00953263	0.360778	0.0673637	0.35243	-0.258752	0.0738387	-0.0690806	0.232937	-0.0175945	0.0620676		-3.224	0.35874	0.0262393	-0.350776	-0.146865	-0.144676	-0.0801749	0.0511252	0.117713	-0.0531147	-0.0865988	-0.0918164	0.0678403	0.217052	-0.147681	-0.0187852	0.047182
	-3.113	-0.309296	-0.115558	-0.286506	-0.2328	-0.15518	-0.0557355	0.378579	0.0553214	0.470336	-0.273949	0.051417	-0.1226	0.298203	-0.0229052	0.0722758		-3.113	0.326234	0.0888005	-0.288509	-0.139758	-0.117551	-0.0158204	0.0506512	0.177161	-0.0324554	-0.0476428	-0.111612	-0.0468166	0.221949	-0.132994	-0.00488313	0.0438335
	-3.002	-0.39912	-0.057852	-0.263506	-0.244144	-0.249013	-0.0955141	0.382864	0.0824836	0.511084	-0.298297	0.0560496	-0.158639	0.344347	-0.029943	0.0801289		-3.002	0.325204	0.119331	-0.196805	-0.161937	-0.043082	0.0748486	0.034434	0.188995	-0.0443174	0.0041132	-0.111757	-0.137981	0.200255	-0.125952	0.00895357	0.0417785
	-2.891	-0.458076	-0.0163175	-0.22674	-0.223025	-0.277745	-0.143594	0.334216	0.106564	0.470374	-0.289166	0.0796621	-0.156113	0.343381	-0.0351214	0.0788349		-2.891	0.350512	0.122002	-0.116384	-0.183881	0.00755281	0.123339	0.0113887	0.186724	-0.0201065	0.0703371	-0.116989	-0.197743	0.14898	-0.142775	0.0173541	0.042702
	-2.78	-0.443332	0.000509416	-0.170649	-0.224874	-0.249996	-0.202789	0.303307	0.0837319	0.43802	-0.262895	0.0953275	-0.130497	0.303658	-0.0354213	0.0734607		-2.78	0.339482	0.104965	-0.102381	-0.188304	0.0633339	0.108225	-0.022575	0.209775	0.0158984	0.105034	-0.100135	-0.254718	0.0965343	-0.153614	0.015823	0.0437305
	-2.669	-0.405702	-0.00251273	-0.131265	-0.18667	-0.197488	-0.262802	0.280006	0.0402466	0.452519	-0.22376	0.0905024	-0.114776	0.259129	-0.0309671	0.0686712		-2.669	0.277106	0.101359	-0.0981334	-0.174192	0.0985199	0.069325	-0.0493031	0.156545	0.0399372	0.139756	-0.0795134	-0.322236	0.0738785	-0.162028	0.00507292	0.0426537
	-2.558	-0.339607	0.0284221	-0.0776622	-0.166381	-0.209681	-0.276192	0.304596	-0.000612851	0.463276	-0.206554	0.0649806	-0.106875	0.216368	-0.0235325	0.0658004		-2.558	0.263865	0.109149	-0.109606	-0.153897	0.122955	0.0548456	-0.0523192	0.187074	0.0895044	0.16837	-0.0495111	-0.41031	0.103645	-0.17884	0.0103517	0.0481234
	-2.447	-0.259349	0.0383392	-0.0554985	-0.146041	-0.221301	-0.23537	0.344446	0.021839	0.425634	-0.196793	0.0133492	-0.0584111	0.162174	-0.0128448	0.0601425		-2.447	0.328323	0.12038	-0.11708	-0.15648	0.118571	0.0631173	-0.0437592	0.118607	0.120393	0.1951	-0.00374264	-0.472268	0.182258	-0.18242	0.0193571	0.0540332
	-2.336	-0.181655	0.0461675	-0.0773417	-0.125703	-0.238678	-0.162124	0.366951	0.062448	0.335336	-0.202157	-0.0318445	0.00742556	0.0978264	-0.0079499	0.0532202		-2.336	0.364758	0.137346	-0.107324	-0.159859	0.0852184	0.0807188	-0.0205459	0.12162	0.12359	0.19263	0.0398799	-0.472266	0.25668	-0.14602	0.035459	0.0556967
	-2.225	-0.16337	0.0390944	-0.0805287	-0.0804759	-0.24091	-0.117615	0.335904	0.111575	0.28977	-0.175349	-0.100771	0.0959714	0.0434354	-0.0033285	0.0489736		-2.225	0.386341	0.168007	-0.090837	-0.14963	0.0720757	0.111485	0.00049597	0.0562978	0.133163	0.178238	0.0863826	-0.386598	0.269529	-0.0698368	0.0546509	0.0508742
	-2.114	-0.206524	0.0592876	-0.0727666	-0.0139998	-0.295651	-0.108409	0.291633	0.135601	0.296538	-0.133053	-0.144645	0.132676	0.00824904	-0.00392788	0.0505285		-2.114	0.382096	0.217318	-0.0763427	-0.125305	0.100467	0.139942	-0.0208039	0.0202706	0.0901879	0.138161	0.117584	-0.245352	0.245856	0.0152307	0.0713792	0.0429585
	-2.003	-0.24806	0.0760957	-0.0304128	0.00941768	-0.327563	-0.152861	0.249801	0.132594	0.337095	-0.0818268	-0.188806	0.166939	-0.0178342	-0.00580163	0.0544618		-2.003	0.39548	0.270077	-0.121422	-0.123803	0.14359	0.120398	-0.0526184	-0.0747898	0.111932	0.119923	0.142867	-0.108379	0.210553	0.0679145	0.0786944	0.042206
	-1.892	-0.238309	0.0689184	0.0221984	0.023066	-0.330571	-0.205135	0.247918	0.135205	0.347216	-0.0746173	-0.188508	0.153348	-0.0175621	-0.0043718	0.0554067		-1.892	0.339112	0.304176	-0.152946	-0.122342	0.170512	0.0281855	-0.086262	-0.122635	0.0870131	0.0552031	0.153653	0.00267842	0.197182	0.0918578	0.0675278	0.0416647
	-1.781	-0.222625	0.0405643	0.105829	-0.00941449	-0.26322	-0.236517	0.216001	0.119105	0.338853	-0.0938868	-0.181933	0.143397	-0.0193042	-0.0048577	0.0522523		-1.781	0.220847	0.307387	-0.146707	-0.11878	0.155785	-0.0868122	-0.0748959	-0.176622	0.0575755	0.0086107	0.143084	0.0841085	0.19343	0.0719229	0.0456381	0.0400458
	-1.67	-0.20855	0.0138349	0.196189	-0.0185003	-0.223678	-0.230876	0.196864	0.12859	0.294038	-0.107063	-0.174556	0.128447	-0.00231648	-0.000582812	0.0497451		-1.67	0.15389	0.280615	-0.110312	-0.112003	0.145595	-0.154612	-0.0630355	-0.119125	-0.00342852	-0.0523067	0.13175	0.123061	0.207251	0.0256107	0.0323536	0.0374027
	-1.559	-0.177196	-0.0136019	0.209445	-0.0109897	-0.217588	-0.157928	0.177572	0.145335	0.221477	-0.0667121	-0.176671	0.136908	0.00486965	0.005763	0.0441125		-1.559	0.115877	0.231177	-0.0804115	-0.129095	0.0808815	-0.136926	-0.0469026	-0.0546562	-0.0412994	-0.0588525	0.121513	0.157865	0.209064	-0.0273752	0.024347	0.0332733
	-1.448	-0.116346	-0.00493278	0.168452	-0.000296722	-0.254556	-0.0601584	0.164996	0.149435	0.131207	-0.0288162	-0.15444	0.143662	0.0192712	0.0121136	0.0376309		-1.448	0.118058	0.203873	-0.0693618	-0.134887	0.0137535	-0.0895325	-0.01961	0.0263918	-0.0394403	-0.0658115	0.133508	0.164765	0.201932	-0.0285798	0.029647	0.0303768
	-1.337	-0.0654401	-0.0344783	0.100347	0.00933581	-0.251074	0.0732544	0.142372	0.12511	0.0833657	0.00960629	-0.113626	0.152079	0.0172925	0.019088	0.031885		-1.337	0.119041	0.188752	-0.0650408	-0.106818	-0.0792328	-0.0423628	0.0083857	0.0555925	0.0128195	-0.0878942	0.154459	0.205734	0.169275	0.0315724	0.0403059	0.0294316
	-1.226	-0.0906857	-0.0441429	0.0810836	0.0209398	-0.21443	0.169156	0.0701779	0.0695681	0.0963221	0.00432034	-0.0618204	0.152225	0.00165789	0.0195671	0.0291834		-1.226	0.137518	0.18458	-0.0740771	-0.0642385	-0.121942	-0.0390337	0.0521762	-0.0173457	0.0422164	-0.130261	0.166663	0.216553	0.154676	0.151778	0.0470901	0.0324249
	-1.115	-0.17512	-0.0754053	0.0536888	0.0548943	-0.177416	0.187089	-0.00190688	0.0493141	0.156618	0.0056092	-0.0310373	0.169628	-0.00384579	0.0163162	0.0322266		-1.115	0.199951	0.179451	-0.0758244	-0.0556504	-0.139626	-0.0395958	0.0690291	-0.0135911	0.0485859	-0.161126	0.144524	0.237937	0.163814	0.238934	0.0569151	0.037169
	-1.004	-0.229561	-0.0505653	0.0130582	0.0487054	-0.15269	0.130611	-0.0694279	0.0367151	0.200921	0.00766551	-0.0119237	0.182574	-0.015292	0.00698384	0.0337642		-1.004	0.249804	0.16534	-0.0836975	-0.0718426	-0.183835	-0.0652617	0.0727065	-0.000478772	0.00510974	-0.150896	0.0996825	0.22601	0.174412	0.298202	0.0525182	0.041257
	-0.893	-0.261166	-0.017625	-0.0515206	0.00389515	-0.114925	0.0197564	-0.086376	0.03452	0.217081	0.0177996	0.0118813	0.221045	-0.0242578	-0.00229933	0.034936		-0.893	0.278071	0.137741	-0.0921016	-0.0831087	-0.231333	-0.0865257	0.0607027	0.0864675	-0.0202808	-0.151005	0.0625046	0.198897	0.145871	0.304408	0.0435934	0.0430861
	-0.782	-0.260158	0.00286369	-0.0752024	-0.044014	-0.026827	-0.0757492	-0.0839209	0.0408146	0.197032	0.0170838	0.0271472	0.222737	-0.0184397	-0.00589487	0.0339494		-0.782	0.256074	0.0825809	-0.0922616	-0.0597753	-0.280038	-0.0837278	0.0539242	0.153803	-0.0515954	-0.131347	0.0593701	0.153265	0.0969974	0.270565	0.0305596	0.0414664
	-0.671	-0.28206	0.0280115	-0.0798428	-0.0641	0.0273752	-0.134671	-0.0517365	0.0645437	0.161632	0.00835122	0.0373357	0.173499	-0.0140948	-0.00967364	0.0333231		-0.671	0.179506	0.0567054	-0.0356311	-0.0455424	-0.247779	-0.0265845	0.0448089	0.152778	0.00608661	-0.102903	0.0768005	0.118695	0.0627037	0.180341	0.0299989	0.0315096
	-0.56	-0.255961	0.0451505	-0.0764791	-0.0683402	0.0289747	-0.122295	-0.0358216	0.108296	0.120489	-0.000882735	0.0343286	0.0948669	-0.0197666	-0.0113416	0.0289003		-0.56	0.0942314	0.0622488	0.0261378	-0.0448235	-0.205445	0.0355696	0.0329934	0.141517	0.0934632	-0.0294689	0.0836547	0.104987	0.0552455	0.0878615	0.0384409	0.0231744
	-0.449	-0.184921	0.069472	-0.0668827	-0.0723527	0.0203285	-0.095166	0.000916764	0.102891	0.0707876	0.00327238	0.0220729	0.0255044	-0.0428188	-0.0112997	0.0219441		-0.449	0.0279514	0.0790281	0.0916431	-0.0645256	-0.157753	0.064834	0.0134295	0.0719558	0.155952	0.0230902	0.0743157	0.105904	0.0256946	0.0493959	0.0400654	0.0204692
	-0.338	-0.0828806	0.0518942	-0.0619454	-0.0625337	0.0442069	-0.055628	0.0022449	0.0481163	0.0364336	0.0187166	0.0053094	0.0161015	-0.0338518	-0.00567816	0.0132459		-0.338	0.0262261	0.0614373	0.112798	-0.0457679	-0.0799336	0.0513042	0.0118789	0.00331628	0.0680935	0.0427642	0.0454612	0.0730142	-0.0211561	0.0467882	0.0283018	0.0136157
	-0.227	-0.0240568	0.0235134	-0.0201492	-0.0338536	0.0581883	-0.0586084	0.022303	-0.011738	0.011845	0.0372513	-0.012667	0.00504207	-0.00657349	-0.000731036	0.00873021		-0.227	0.0314599	0.018096	0.101677	-0.00455302	0.00717108	0.0275473	0.00181598	-0.0496463	-0.00225334	0.0158403	0.0202631	0.0102578	-0.0431425	0.0328142	0.0119534	0.00956871
	-0.116	0.0122607	-0.00313311	-0.00448559	0.00600747	0.0246211	-0.0263643	-0.000901479	-0.0275505	-0.0159318	0.0231922	-0.0108758	-0.00725021	0.00599701	-0.00187801	0.00455038		-0.116	0.0190069	-0.00283323	0.0332528	0.0208952	0.0662955	0.00331668	-0.00194713	0.000633217	-0.0549978	0.00515038	-0.00720333	-0.0407223	-0.0157373	-0.00938931	0.00112288	0.00791492
	-0.005	0.0237099	-0.0279682	0.0325818	0.0373261	-0.0503279	0.0330247	-0.0113779	-4.60486e-05	-0.0106329	-0.0193477	0.00862474	-0.00826193	0.0140737	0.00164448	0.00731399		-0.005	-0.0209161	-0.0236908	-0.0893215	0.022167	0.0281035	-0.027215	-0.00428797	0.0220606	0.00583495	-0.0277527	-0.0253298	-0.0370336	0.0368618	-0.0387472	-0.0128048	0.00904384
	0.106	0.0611852	-0.0681866	0.038788	0.040953	-0.131924	0.126477	-0.0441297	0.0146494	0.00678477	-0.0910313	0.042158	-0.00924679	0.0296752	0.00124244	0.0193141		0.106	-0.0693005	-0.0539353	-0.235904	-0.0154352	-0.0484573	-0.0585374	-0.0019361	0.0972267	0.010168	-0.054842	-0.0439186	-0.00278502	0.0663101	-0.0200381	-0.0308132	0.0203521
	0.217	0.056313	-0.0901192	0.035112	0.0414731	-0.19041	0.149712	-0.0625259	0.0288853	0.0482321	-0.150139	0.0891966	0.0143209	0.056574	0.00204808	0.0270131		0.217	-0.114643	-0.0884688	-0.369371	-0.0276196	-0.0868823	-0.0694729	-0.00358568	0.0183749	-0.0391828	-0.14554	-0.0577205	0.0273436	0.0756251	0.00826102	-0.0623487	0.0286178
	0.328	0.0405558	-0.0855423	-0.0135714	0.0351346	-0.229592	0.100961	-0.0976533	0.0777142	0.0332497	-0.157954	0.134488	0.0184216	0.0604956	-0.00640705	0.0295771		0.328	-0.157582	-0.10854	-0.430093	-0.0566415	-0.0925243	-0.0541544	-0.0187627	0.0621227	-0.0869491	-0.196025	-0.0719494	0.0418691	0.0534107	-0.00903423	-0.0803466	0.0336414
	0.439	-0.00491041	-0.0294052	-0.0266947	0.0193043	-0.2313	0.0153282	-0.136463	0.158524	0.0055711	-0.112853	0.183372	0.0456868	0.0580166	-0.00429407	0.0311186		0.439	-0.145431	-0.107023	-0.451968	-0.0802661	-0.0369631	-0.0424427	-0.0505833	0.0169752	-0.109911	-0.239564	-0.0703834	0.0465059	0.025791	-0.0654562	-0.0936228	0.0338192
	0.55	0.00265902	0.00350246	0.00348741	-0.000785195	-0.181028	-0.0210198	-0.166668	0.220167	-0.0236377	-0.0238021	0.220698	0.057561	0.0834637	0.0134306	0.0327445		0.55	-0.110124	-0.123932	-0.467505	-0.126215	-0.0284118	-0.0668553	-0.0904428	0.038626	-0.0945299	-0.203778	-0.0852307	0.0150022	-0.012186	-0.134416	-0.106429	0.0326919
	0.661	0.0302846	0.0307858	0.0453943	-0.00388532	-0.053964	-0.0240077	-0.201538	0.260525	-0.0241229	0.0626059	0.266416	0.076781	0.138301	0.0464289	0.0347517		0.661	-0.0769173	-0.129244	-0.503339	-0.167779	0.00918402	-0.0939339	-0.125246	-0.0669846	-0.130383	-0.15949	-0.100291	-0.0492818	-0.022837	-0.168504	-0.127503	0.0322627
	0.772	0.0867229	0.0487531	0.0443811	0.067363	0.124796	-1.43178e-05	-0.212843	0.271773	-0.00658689	0.143811	0.266992	0.0803834	0.183476	0.084539	0.0349329		0.772	-0.104996	-0.104601	-0.52624	-0.181326	0.0191152	-0.06347	-0.130437	-0.0766704	-0.236567	-0.0963487	-0.118828	-0.113538	-0.027652	-0.175434	-0.138357	0.0343594
	0.883	0.128999	0.0490813	0.0218465	0.131412	0.257173	0.0629673	-0.199856	0.282961	0.0215239	0.216348	0.249244	0.0500497	0.198512	0.113097	0.0368582		0.883	-0.171812	-0.0288271	-0.518785	-0.191682	0.0594298	0.000693874	-0.128746	-0.100375	-0.276764	-0.0667314	-0.134812	-0.130627	-0.0456785	-0.139978	-0.133907	0.0373098
	0.994	0.1758	0.031087	0.0431484	0.142788	0.291819	0.148243	-0.135513	0.298355	0.0711162	0.247702	0.178793	-0.0179086	0.168261	0.126438	0.0346988		0.994	-0.215948	0.0346363	-0.517898	-0.187774	0.0987575	0.0458375	-0.12857	-0.00639615	-0.278843	-0.0805519	-0.162082	-0.106917	-0.0860999	-0.0843726	-0.11973	0.0416367
	1.105	0.202227	-0.0311385	0.0840569	0.0787786	0.322357	0.23105	-0.0368785	0.305401	0.144511	0.243674	0.125211	-0.0931171	0.153098	0.133018	0.0362589		1.105	-0.238477	0.0375754	-0.526482	-0.201959	0.155597	0.0307793	-0.15095	-0.0472569	-0.226061	-0.141662	-0.191595	-0.0861482	-0.145291	-0.0529196	-0.127489	0.0431005
	1.216	0.219443	-0.059329	0.130856	0.0249249	0.375749	0.251079	0.0567702	0.296651	0.222841	0.212702	0.0675966	-0.124347	0.157489	0.140956	0.039736		1.216	-0.245947	-0.00361114	-0.572126	-0.220004	0.212894	0.00589443	-0.148792	-0.0374851	-0.201866	-0.230508	-0.182343	-0.0979833	-0.178571	-0.0345186	-0.138212	0.047319
	1.327	0.190837	-0.0616617	0.176734	0.0270977	0.419901	0.23713	0.139223	0.280951	0.286892	0.22171	0.0195428	-0.107806	0.199737	0.156176	0.0415511		1.327	-0.252789	-0.0488535	-0.611189	-0.267784	0.197692	-0.00344576	-0.128476	-0.104275	-0.186026	-0.303826	-0.122777	-0.114537	-0.192227	-0.044351	-0.155919	0.0487029
	1.438	0.151414	-0.0342699	0.214859	0.0323443	0.406137	0.219522	0.208443	0.275349	0.314107	0.260513	-0.0266891	-0.0432447	0.250657	0.171472	0.0403049		1.438	-0.200357	-0.0536587	-0.597589	-0.310164	0.109404	-0.0133789	-0.0759018	-0.0430162	-0.13401	-0.341616	-0.0447384	-0.115473	-0.227851	-0.0539229	-0.150162	0.0471864
	1.549	0.102814	-0.0316591	0.266187	0.00707669	0.386914	0.235753	0.289283	0.307487	0.32308	0.315464	-0.0455931	0.0263012	0.267999	0.188547	0.0425424		1.549	-0.137563	-0.0218945	-0.499767	-0.334547	0.0308786	-0.0323215	-0.0576027	-0.0151405	-0.0517732	-0.3629	0.0209611	-0.0847728	-0.310324	-0.0494228	-0.136156	0.0449568
	1.66	0.0548403	-0.0331125	0.273158	-0.0228015	0.407209	0.257348	0.341619	0.328011	0.347546	0.355072	-0.0160302	0.0995644	0.266436	0.204528	0.0452764		1.66	-0.117359	0.0360313	-0.367479	-0.303328	0.0333838	-0.0493178	-0.0676826	0.0661941	0.0123103	-0.37875	0.0515797	-0.0597017	-0.394729	-0.0159498	-0.111057	0.0461633
	1.771	0.0243357	-0.0235514	0.298645	-0.0338682	0.42699	0.24704	0.344604	0.320077	0.350808	0.38528	0.041911	0.150066	0.242168	0.213423	0.0451718		1.771	-0.201152	0.0980305	-0.216313	-0.259533	0.0891696	-0.0906928	-0.108802	0.0621939	0.0413958	-0.369806	0.0752317	-0.0490597	-0.416912	0.00957047	-0.095477	0.0462272
	1.882	-0.00299947	-0.000939496	0.292542	-0.035327	0.389629	0.196028	0.290509	0.279236	0.341064	0.442855	0.0936165	0.202603	0.246172	0.210384	0.0428852		1.882	-0.23022	0.133218	-0.132741	-0.210374	0.131044	-0.145201	-0.132249	0.104958	0.0322802	-0.315152	0.0730854	-0.0969306	-0.370837	0.036837	-0.080163	0.0446844
	1.993	-0.00367432	-0.00558663	0.302837	-0.036605	0.31225	0.13597	0.253875	0.216486	0.273258	0.466181	0.145042	0.21801	0.243087	0.193933	0.0401218		1.993	-0.209838	0.147824	-0.103928	-0.179895	0.14488	-0.219672	-0.121891	0.0471491	0.0176488	-0.228503	0.0715616	-0.158167	-0.291204	0.0608018	-0.073088	0.0400376
	2.104	-0.0160819	-0.0167272	0.255991	-0.018521	0.251292	0.0583871	0.247939	0.180507	0.177669	0.452393	0.194262	0.228164	0.231851	0.171317	0.0379995		2.104	-0.15774	0.106868	-0.152932	-0.138715	0.140511	-0.242989	-0.0716643	0.0776229	0.00725349	-0.138435	0.0897949	-0.194063	-0.175327	0.11149	-0.0527374	0.0361661
	2.215	-0.0159789	-0.00932976	0.218193	-0.00476027	0.237417	-0.0174721	0.23684	0.163684	0.0923099	0.357031	0.225242	0.250358	0.192382	0.148147	0.0347729		2.215	-0.177039	0.0525427	-0.190468	-0.112535	0.136297	-0.223898	-0.00764369	-0.04031	-0.0309261	-0.046556	0.145148	-0.123564	-0.0385853	0.150614	-0.0362088	0.033043
	2.326	0.00102561	0.0397202	0.159047	-0.01999	0.264938	-0.0641181	0.157642	0.167321	0.0593411	0.265931	0.217298	0.266737	0.134424	0.126871	0.0316079		2.326	-0.199839	-0.0298115	-0.17688	-0.100528	0.131792	-0.197256	0.0186393	-0.0295608	-0.00338366	0.0477441	0.188943	-0.00612367	0.109556	0.159664	-0.00621752	0.0343463
	2.437	0.0171564	0.0800374	0.139582	-0.0619831	0.244049	-0.0467877	0.0253945	0.187881	0.068408	0.192529	0.208791	0.258806	0.0669454	0.106216	0.0297271		2.437	-0.133172	-0.108598	-0.138573	-0.116223	0.121426	-0.163804	0.0163904	-0.0708294	-0.0549858	0.128019	0.209314	0.116836	0.245682	0.158492	0.0149982	0.0383954
	2.548	0.0190131	0.0906222	0.13079	-0.102169	0.245639	0.0037867	-0.0762465	0.20416	0.0692517	0.14758	0.255703	0.185202	0.0274117	0.0923648	0.0320327		2.548	-0.0351804	-0.200486	-0.0885341	-0.133614	0.108015	-0.131344	-0.0026252	-0.00632506	-0.0231894	0.178835	0.218814	0.181625	0.346235	0.140044	0.0394478	0.0423993
	2.659	0.0095366	0.0981231	0.136719	-0.0919016	0.261097	0.0333118	-0.125915	0.248931	0.0693365	0.10419	0.331326	0.11504	0.00377348	0.0918128	0.0369566		2.659	0.0477722	-0.261517	-0.0583114	-0.13184	0.0948841	-0.0886217	-0.0201005	0.0201474	-0.0706044	0.214588	0.244193	0.184854	0.402972	0.139039	0.0512468	0.0468166
	2.77	0.00795969	0.0907697	0.123009	-0.0817872	0.332756	0.048203	-0.153104	0.27632	0.102476	0.0532843	0.387627	0.0451398	-0.000631955	0.0947709	0.0432524		2.77	0.0552982	-0.291185	-0.0342095	-0.145904	0.0638435	-0.0585871	-0.0416401	0.0814359	-0.0403015	0.226072	0.242447	0.156407	0.399857	0.134909	0.0534603	0.0468942
	2.881	0.0278523	0.102335	0.0887613	-0.0575755	0.384253	0.0802888	-0.183944	0.304327	0.135331	0.00461324	0.395848	0.00319996	-0.0047645	0.0985019	0.0474962		2.881	0.0629111	-0.290423	-0.030865	-0.156284	-0.00289129	-0.0767605	-0.0572089	0.105039	-0.0549605	0.203883	0.236776	0.0850065	0.361433	0.118835	0.036035	0.0449873
	2.992	0.0457105	0.0735225	0.0569517	-0.0485395	0.401302	0.101813	-0.199929	0.27589	0.143503	-0.0352083	0.370149	-0.0031927	-0.00522965	0.0905186	0.047566		2.992	0.0466408	-0.291671	-0.041739	-0.179971	-0.0690746	-0.0821973	-0.0547836	0.196415	-0.137955	0.149626	0.220857	0.0136501	0.308537	0.0952133	0.0123962	0.044904
	3.103	0.0836475	0.0552179	0.00525184	-0.0233743	0.42944	0.124298	-0.197028	0.21911	0.123158	-0.0727127	0.333854	0.0322882	0.00573386	0.086068	0.0462717		3.103	0.0571292	-0.265909	-0.0741942	-0.208584	-0.0763518	-0.113072	-0.043766	0.1654	-0.138921	0.0838809	0.204168	-0.0672353	0.279723	0.0743753	-0.00881123	0.0423292
	3.214	0.115358	0.0221801	-0.0626773	-0.0273205	0.453722	0.0893954	-0.203091	0.155813	0.111884	-0.0835103	0.313333	0.0742273	0.0238311	0.0756265	0.04718		3.214	0.0236788	-0.20817	-0.118195	-0.238611	-0.0268337	-0.148696	-0.0305258	0.190238	-0.133302	0.031679	0.156943	-0.114303	0.285149	0.0890624	-0.0172777	0.0416873
	3.325	0.105886	0.00173045	-0.117872	-0.0553156	0.446468	0.0799463	-0.241456	0.139594	0.138138	-0.106013	0.316936	0.11695	0.080612	0.0696618	0.0506079		3.325	0.0359642	-0.104728	-0.17365	-0.295417	0.0309095	-0.228044	-0.00820737	0.0847285	-0.0320109	-0.0185612	0.130559	-0.146274	0.313322	0.120586	-0.0207731	0.0429908
	3.436	0.0604357	-0.0254019	-0.141101	-0.10774	0.372959	0.0824958	-0.263629	0.168915	0.170057	-0.128488	0.344124	0.131446	0.14202	0.062007	0.0525665		3.436	0.0463863	-0.0277296	-0.21087	-0.310727	0.0970599	-0.280555	0.0376056	0.149215	-0.0170201	-0.0525585	0.152459	-0.148072	0.320862	0.15893	-0.00607243	0.048701
	3.547	0.0385992	-0.0529265	-0.174973	-0.121802	0.271427	0.129494	-0.243698	0.229517	0.1922	-0.186303	0.366763	0.128838	0.182736	0.0584516	0.0545371		3.547	0.108574	0.0103404	-0.175083	-0.33174	0.18636	-0.28631	0.0620036	0.142986	0.0367695	-0.0885572	0.18837	-0.148939	0.334064	0.190137	0.0163553	0.0526475
	3.658	0.0544316	-0.0761792	-0.232674	-0.118108	0.255872	0.165315	-0.160837	0.253233	0.172755	-0.245183	0.360338	0.0945651	0.182544	0.0543132	0.0556642		3.658	0.103298	-0.00924343	-0.0963823	-0.301216	0.279147	-0.241458	0.0517593	0.184914	0.0376263	-0.100719	0.209401	-0.154541	0.340273	0.252955	0.0397011	0.053497
	3.769	0.100517	-0.0751523	-0.271277	-0.0928939	0.287754	0.192322	-0.0873557	0.247492	0.147364	-0.260737	0.308287	0.0716501	0.161869	0.0561415	0.0544051		3.769	0.0544022	-0.0439894	-0.0130198	-0.295473	0.318545	-0.212999	-0.00100085	0.114291	0.00977964	-0.103844	0.209733	-0.193102	0.349811	0.315897	0.0363594	0.0548763
	3.88	0.102479	-0.0937943	-0.258403	-0.0620796	0.314542	0.218512	-0.0269692	0.203112	0.12509	-0.238263	0.194898	0.0808412	0.143614	0.0541216	0.0492296		3.88	-0.00662383	-0.0718734	0.0184029	-0.286628	0.309523	-0.190786	-0.0403479	0.12885	-0.0349715	-0.0930103	0.219496	-0.240616	0.306646	0.353705	0.0265547	0.0556358
	3.991	0.0999516	-0.0824327	-0.226583	-0.0158367	0.321059	0.215066	-0.00587575	0.180932	0.112578	-0.178279	0.0693846	0.101298	0.0935381	0.052677	0.0425688		3.991	0.0104375	-0.0909882	0.00460144	-0.308087	0.274684	-0.195122	-0.0613024	0.0857264	-0.0749567	-0.0850033	0.212095	-0.259306	0.252314	0.342827	0.00770845	0.0541359
	4.102	0.0741162	-0.0841027	-0.228008	0.0182097	0.372158	0.168754	0.0192209	0.172056	0.0877562	-0.151618	-0.0205439	0.125387	0.0185788	0.0439972	0.0426563		4.102	0.0292451	-0.0648569	-0.0223631	-0.323926	0.289148	-0.183536	-0.0730703	0.0734165	-0.0713056	-0.0889899	0.189273	-0.208582	0.211876	0.291916	0.00344604	0.0503169
	4.213	0.0458174	-0.0633432	-0.258718	0.0106	0.446616	0.0598854	0.0185246	0.176685	0.0684499	-0.144253	-0.0610039	0.164862	-0.0733842	0.0300568	0.047892		4.213	-0.0282047	-0.0579433	-0.0636932	-0.329608	0.33285	-0.182435	-0.0879756	0.00825911	-0.0925914	-0.065784	0.14199	-0.096837	0.183979	0.222282	-0.00826509	0.0464965
	4.324	0.0178214	-0.0716386	-0.288933	-0.0348893	0.45022	-0.00970457	0.0526654	0.203219	-0.000447928	-0.158466	-0.0782588	0.26132	-0.0994004	0.0187314	0.0532204		4.324	-0.134205	-0.0497579	-0.0637246	-0.339495	0.398974	-0.210722	-0.0894481	-0.0179721	-0.088871	-0.0516961	0.0950774	0.01235	0.145415	0.151729	-0.0173105	0.0475468
	4.435	-0.0190997	-0.0622932	-0.262608	-0.0619692	0.365614	-0.0269079	0.100986	0.214526	-0.11121	-0.132653	-0.123971	0.364326	-0.0649845	0.0138273	0.0535574		4.435	-0.189303	-0.0742606	-0.0218489	-0.320917	0.427381	-0.212233	-0.062515	-0.0687028	-0.0548367	-0.0241798	0.0444815	0.0821097	0.105939	0.115411	-0.0181054	0.0476599
	4.546	-0.00112057	-0.0562179	-0.206776	-0.0484459	0.303446	0.00732656	0.188032	0.231474	-0.275509	-0.0576744	-0.182261	0.45829	-0.0297801	0.0254449	0.0590678		4.546	-0.184122	-0.111936	0.0273414	-0.288916	0.398768	-0.182608	-0.0288337	-0.0959661	-0.119596	-0.0366689	0.0169367	0.101914	0.0648189	0.14127	-0.0212569	0.0455254
	4.657	0.0413071	-0.021188	-0.175087	0.00880574	0.330312	0.0187156	0.219018	0.200672	-0.440936	0.0595914	-0.196736	0.481775	-0.0060283	0.040017	0.065954		4.657	-0.18489	-0.153568	0.0797654	-0.239135	0.345891	-0.0915886	-0.00275917	-0.125368	-0.136626	-0.0122327	0.0170335	0.091145	0.0250454	0.192894	-0.0138852	0.0424277
	4.768	0.0893695	-0.0146829	-0.158061	0.0511036	0.406824	0.066808	0.223383	0.168452	-0.58328	0.169968	-0.156849	0.458024	0.00308226	0.0557032	0.073694		4.768	-0.227936	-0.200965	0.0966625	-0.174111	0.275057	-0.0274051	-0.00070358	-0.09547	-0.198194	0.0187769	0.0269767	0.0485994	-0.042437	0.241844	-0.0185219	0.0416508
	4.879	0.0746521	-0.0232856	-0.15239	0.0931885	0.434137	0.1847	0.184399	0.133357	-0.641598	0.231152	-0.0780214	0.361795	0.0111837	0.0625592	0.0744083		4.879	-0.21903	-0.213831	0.114308	-0.105614	0.230833	0.00979991	-0.0134879	-0.0636457	-0.121333	0.0657838	0.0590437	0.0091884	-0.118091	0.244157	-0.00870842	0.0385626
	4.99	0.00712849	-0.0408492	-0.0971737	0.120867	0.417886	0.333847	0.189724	0.109149	-0.610575	0.231025	-0.0143776	0.247725	0.017238	0.0701242	0.0708864		4.99	-0.116265	-0.216486	0.0917042	-0.0440765	0.209508	0.0260584	-0.047424	-0.0432655	-0.109486	0.0909873	0.0864175	0.0188131	-0.160861	0.214391	1.02698e-06	0.0347169
