# Supplementary material for: Associative responses to visual shape stimuli in the mouse auditory cortex
Source: PLoS One. 2019 Oct 3;14(10):e0223242. doi: 10.1371/journal.pone.0223242 (PMC6776301; doi:10.1371/journal.pone.0223242)
Supplement: S3 Data — ΔF/F0 values are shown in percentages. (XLSX) [file pone.0223242.s003.xlsx]

## Sheet: Sheet1
	Pre-exposure	Number of mice	Mouse 1	Mouse 2	Mouse 3	Mouse 4	Mouse 5	Mouse 6	Mouse 7	Mouse 8	Mouse 9	Mouse 10	Mouse 11	Mouse 12	Mouse 13	Mouse 14	Mouse 15	Mouse 16	Mouse 17	Mouse 18	Mean	SEM
	Naïve	18	-0.0590342	0.0617495	0.0252098	0.0235986	0.109163	-0.206432	-0.0266545	-0.073169	0.138659	-0.247088	-0.326768	-0.06049	-0.272476	-0.132956	0.264446	0.152989	-0.3693	0.195756	-0.0445998	0.0436847
	5 kHz with ¥	14	-0.0251953	-0.0662814	-0.0450389	-0.0743373	0.104363	0.209762	0.120189	-0.265147	0.252802	-0.0362355	0.0280184	-0.152597	0.0114995	0.000416021	*	*	*	*	0.00444406	0.0364172
	FM with ¥	13	0.137892	0.135632	0.343228	-0.112842	0.20713	-0.00296892	0.214461	0.0418374	0.216023	0.144082	0.106042	0.0755512	0.182997	*	*	*	*	*	0.129928	0.0317253
	Harmony with ¥	12	0.139499	0.242846	0.240593	0.0143653	0.244288	0.0581925	0.213158	0.0723836	0.178314	0.146031	0.276827	0.122908	*	*	*	*	*	*	0.16245	0.0243776
	(FM + Harmony) with ¥	12	0.241818	0.323194	0.0854169	0.21463	0.107762	0.0690161	0.296746	0.106924	0.343854	0.326216	0.149492	0.195343	*	*	*	*	*	*	0.205034	0.029239
	"Meow" with ¥	13	0.0243357	-0.0235514	0.298645	-0.0338682	0.42699	0.24704	0.344604	0.320077	0.350808	0.38528	0.041911	0.150066	0.242168	*	*	*	*	*	0.213423	0.0451718
